# Supplementary material for: Resistant starch intake facilitates weight loss in humans by reshaping the gut microbiota
Source: Nat Metab. 2024 Feb 26;6(3):578–97. doi: 10.1038/s42255-024-00988-y (PMC10963277; doi:10.1038/s42255-024-00988-y)
Supplement: Supplementary file 3 — Supplementary Tables 1–11. [file 42255_2024_988_MOESM3_ESM.xlsx]

## Sheet: content 
Content
Supplementary Table 1. Diet information.
Supplementary Table 2. Summary of clinical parameters of the study subjects before and after CS or RS intervention split by sex.
Supplementary Table 3. Summary of clinical parameters of the study subjects before and after CS or RS intervention split by order.
Supplementary Table 4. Parameters of glucose metabolism of the study subjects before and after CS or RS intervention.
Supplementary Table 5. Species with significantly different variation profiles between RS and CS groups (FDR < 0.2).
Supplementary Table 6. Significance of varied abudnace between RS an CS treatments for the RS degrading species except Ruminococcus bromii and Bifidobacterium adolescentis.
Supplementary Table 7. Summary of non-targeted metabolomics profiling in serum of the study subjects before and after CS or RS intervention.
Supplementary Table 8. Changes in levels of bile acids of the study subjects before and after CS or RS treatment.
Supplementary Table 9. Relationship between baseline abundance of key species and change in bile salt hydrolase gene abundance during RS treatment.
Supplementary Table 10. Circulating levels of short-chain fatty acids of the study subjects before and after CS or RS treatment.
Supplementary Table 11. The sequences of primers used in this study.

## Sheet: Supplementary Table 1
Supplementary Table 1. Diet information.
Total (n=37)
Variables	CS 0W	CS 8W	Washout	RS 0W	RS 8W	p valuea	p valueb	p valuec	p valued	p valuee
Total energy (kcal)	1643.86±197.86	1637.45±212.68	1638.72±203.68	1632.18±203.60	1638.25±208.79	0.969	0.999	0.999	0.999	0.292
Protein (g)	74.88±15.50	74.78±15.94	74.46±15.35	73.27±13.50	73.99±13.83	0.889	0.999	0.999	0.999	0.427
Fat (g)	52.64±11.04	51.33±12.22	51.91±11.37	51.29±12.19	51.09±12.35	0.881	0.999	0.999	0.999	0.4
Cholesterol (mg)	449.24±117.74	446.48±125.08	444.57±123.69	437.09±133.05	445.91±128.95	0.915	0.999	0.999	0.999	0.111
Fiber (g)	11.04±4.29	9.97±5.17	10.83±3.17	11.29±4.77	53.84±4.70	0.891	0.999	0.999	<0.001	<0.001
Carbohydrates (g)	215.99±24.04	216.72±25.87	216.03±23.47	216.99±23.71	218.30±24.98	0.979	0.999	0.999	0.999	0.749
Retinoic acid (µg)	551.70±115.55	556.61±102.87	553.05±93.78	553.06±125.90	571.84±124.06	0.998	0.999	0.999	0.999	0.548
Vitamin B1 (mg)	0.74±0.13	0.72±0.13	0.73±0.13	0.72±0.13	0.71±0.14	0.841	0.999	0.999	0.999	0.744
Vitamin B2 (mg)	1.23±0.24	1.21±0.24	1.22±0.24	1.19±0.22	1.18±0.23	0.739	0.756	0.999	0.999	0.461
Vitamin B3 (mg)	15.86±3.23	15.80±3.58	15.85±3.23	15.97±3.17	15.69±3.35	0.983	0.999	0.999	0.999	0.589
Vitamin E (mg)	23.59±5.13	22.98±5.79	23.28±5.41	23.10±5.72	23.28±5.61	0.928	0.999	0.999	0.999	0.075
Vitamin C (mg)	68.96±15.06	66.68±16.55	68.06±15.16	69.70±16.03	68.77±16.63	0.9	0.999	0.999	0.999	0.394
Vitamin A (µg)	418.55±128.74	433.58±131.28	420.50±119.16	409.20±125.14	431.20±124.41	0.916	0.999	0.999	0.999	0.741
Na (mg)	2280.97±516.90	2340.71±509.26	2293.47±452.75	2272.42±464.52	2349.29±497.50	0.982	0.999	0.999	0.999	0.844
Ca (mg)	685.53±164.83	680.04±172.38	673.85±166.41	647.09±137.14	661.37±144.77	0.559	0.238	0.999	0.999	0.06
Fe (mg)	35.73±14.41	31.71±15.84	34.69±10.17	36.23±15.05	31.27±15.26	0.881	0.999	0.999	0.999	0.865
Male (n=22)
Variables	CS 0W	CS 8W	Washout	RS 0W	RS 8W	p valuea	p valueb	p valuec	p valued	p valuee
Total energy (kcal)	1775.26±128.69	1781.85±138.36	1775.59±131.53	1768.84±132.19	1778.24±127.83	0.982	0.999	0.999	0.999	0.874
Protein (g)	84.06±13.42	84.82±12.46	83.92±12.52	82.10±9.32	83.27±9.19	0.83	0.999	0.999	0.999	0.778
Fat (g)	58.85±9.19	58.17±10.36	58.48±9.32	58.12±9.26	58.25±9.58	0.967	0.999	0.999	0.999	0.695
Cholesterol (mg)	506.74±104.99	507.82±114.17	504.85±111.43	501.41±113.64	509.76±108.31	0.987	0.999	0.999	0.999	0.3
Fiber (g)	11.47±4.52	9.82±5.42	11.06±2.77	11.71±4.87	54.61±4.74	0.871	0.999	0.999	<0.001	<0.001
Carbohydrates (g)	226.31±18.17	227.49±18.62	226.10±17.42	227.05±16.80	228.01±19.25	0.982	0.999	0.999	0.999	0.933
Retinoic acid (µg)	587.31±109.08	603.13±90.37	587.38±81.21	576.81±104.74	596.97±120.61	0.921	0.999	0.999	0.999	0.904
Vitamin B1 (mg)	0.80±0.11	0.78±0.11	0.79±0.10	0.78±0.10	0.77±0.10	0.919	0.999	0.999	0.999	0.81
Vitamin B2 (mg)	1.35±0.20	1.32±0.20	1.33±0.19	1.29±0.16	1.30±0.15	0.646	0.999	0.999	0.999	0.47
Vitamin B3 (mg)	17.87±1.94	17.77±2.91	17.83±2.14	17.89±2.10	17.66±2.36	0.995	0.999	0.999	0.999	0.833
Vitamin E (mg)	26.06±4.37	26.03±5.02	25.99±4.69	25.89±4.67	26.15±4.69	0.992	0.999	0.999	0.999	0.602
Vitamin C (mg)	77.17±12.26	74.60±14.02	75.54±13.13	76.51±14.15	76.41±14.63	0.919	0.999	0.999	0.999	0.219
Vitamin A (µg)	446.81±113.45	465.96±124.52	454.07±98.68	449.96±101.14	463.20±106.56	0.974	0.999	0.999	0.999	0.853
Na (mg)	2464.87±421.29	2550.50±429.85	2474.16±361.01	2438.03±416.63	2557.08±376.01	0.953	0.999	0.999	0.999	0.8
Ca (mg)	775.07±146.96	775.23±140.78	767.51±141.93	733.69±94.84	752.77±100.50	0.535	0.577	0.999	0.999	0.093
Fe (mg)	41.30±13.67	35.75±16.73	39.47±8.33	41.10±15.51	37.32±14.78	0.874	0.999	0.999	0.999	0.839
Female (n=15)
Variables	CS 0W	CS 8W	Washout	RS 0W	RS 8W	p valuea	p valueb	p valuec	p valued	p valuee
Total energy (kcal)	1451.15±94.38	1425.67±82.33	1437.96±90.00	1431.75±89.40	1432.93±107.84	0.839	0.999	0.999	0.999	0.053
Protein (g)	61.41±4.60	60.07±5.55	60.58±4.94	60.32±6.00	60.37±5.58	0.835	0.999	0.999	0.999	0.309
Fat (g)	43.54±6.11	41.30±6.43	42.28±5.92	41.28±8.53	40.59±7.46	0.674	0.999	0.999	0.999	0.266
Cholesterol (mg)	364.90±79.34	356.52±78.07	356.16±81.42	342.76±100.58	352.26±96.75	0.786	0.999	0.999	0.999	0.238
Fiber (g)	10.40±4.00	10.19±4.96	10.49±3.76	10.67±4.71	52.71±4.54	0.984	0.999	0.999	<0.001	<0.001
Carbohydrates (g)	200.86±24.06	200.92±27.42	201.26±23.83	202.25±25.12	204.07±26.16	0.987	0.999	0.999	0.999	0.494
Retinoic acid (µg)	499.46±107.54	488.39±81.08	502.71±90.30	518.23±148.71	534.99±123.75	0.898	0.999	0.999	0.999	0.238
Vitamin B1 (mg)	0.65±0.11	0.64±0.11	0.64±0.11	0.63±0.12	0.62±0.14	0.836	0.999	0.999	0.999	0.815
Vitamin B2 (mg)	1.06±0.19	1.04±0.20	1.05±0.19	1.04±0.21	1.02±0.22	0.933	0.999	0.999	0.999	0.866
Vitamin B3 (mg)	12.91±2.34	12.92±2.27	12.94±2.16	13.16±2.23	12.80±2.34	0.945	0.999	0.999	0.999	0.474
Vitamin E (mg)	19.96±3.91	18.51±3.50	19.32±3.72	19.02±4.64	19.06±3.99	0.816	0.999	0.88	0.999	0.035
Vitamin C (mg)	56.92±9.83	55.07±12.90	57.09±10.77	59.71±13.42	57.56±12.77	0.757	0.999	0.999	0.999	0.907
Vitamin A (µg)	377.11±142.19	386.10±130.36	371.27±132.43	349.41±135.95	384.25±137.10	0.844	0.999	0.999	0.999	0.291
Na (mg)	2011.24±538.26	2033.01±468.12	2028.46±452.83	2029.52±433.81	2044.52±506.94	0.993	0.999	0.999	0.999	0.947
Ca (mg)	554.21±79.96	540.42±107.49	536.49±83.62	520.08±76.15	527.32±79.76	0.51	0.762	0.999	0.999	0.312
Fe (mg)	27.56±11.56	25.79±12.73	27.68±8.57	29.08±11.38	22.39±11.37	0.91	0.999	0.999	0.628	0.359
Data are expressed as mean ± SD.
p valuea: Differences in baseline variables among the RS intervention, CS intervention and washout period were assessed using one-way ANOVA with Bonferroni post-hoc test.
p valueb: Differences in baseline variables before the RS and CS interventions were assessed using a linear mixed model adjusted by intervention order followed by Bonferroni's test.
p valuec: Differences in outcomes before and after CS intervention were assessed using a linear mixed model adjusted by intervention order followed by Bonferroni's test.
p valued: Differences in outcomes before and after RS intervention were assessed using a linear mixed model adjusted by intervention order followed by Bonferroni's test.
p valuee: Differences in outcomes between the RS and CS intervention were assessed using a linear mixed model adjusted by intervention order.

## Sheet: Supplementary Table 2
Supplementary Table 2. Summary of clinical parameters of the study subjects before and after CS or RS intervention split by sex.
Clinical parameters	Male (n=22)									Female (n=15)
	CS 0W	CS 8W	RS 0W	RS 8W	p valuea	p valueb	p valuec	p valued		CS 0W	CS 8W	RS 0W	RS 8W	p valuea	p valueb	p valuec	p valued
Obesity related indicators
Body weight (kg)	89.88±13.91	90.53±14.09	90.46±13.85	87.76±13.98	0.538	0.356	<0.001	<0.001		72.28±12.00	72.53±12.46	72.64±12.00	70.86±11.58	0.999	0.999	<0.001	0.003
BMI (kg/m2)	29.13±3.63	29.34±3.73	29.33±3.62	28.42±3.63	0.598	0.472	<0.001	<0.001		27.77±4.01	27.87±4.22	27.90±3.99	27.21±3.93	0.999	0.999	<0.001	0.004
FM (kg)	24.46±7.74	25.07±7.58	24.90±7.72	22.89±7.81	0.893	0.279	<0.001	<0.001		28.78±8.86	29.11±9.33	29.07±8.85	27.67±8.39	0.999	0.999	<0.001	<0.001
FFM (kg)	65.42±6.95	65.51±7.10	65.57±6.90	64.31±6.94	0.999	0.999	0.054	0.058		43.52±3.60	43.45±3.67	43.59±3.63	43.19±3.62	0.999	0.999	0.029	0.078
TBW (kg)	44.36±5.57	44.37±5.70	44.40±5.55	43.93±5.49	0.999	0.999	0.988	0.324		32.49±4.07	32.39±4.15	32.59±4.13	32.01±4.00	0.999	0.999	0.028	0.1
Fat percentage	26.69±4.22	26.67±4.65	27.03±4.15	26.12±5.05	0.999	0.999	0.962	0.415		39.04±5.42	39.32±5.62	39.27±5.36	38.30±5.37	0.999	0.928	<0.001	0.001
Waist circumference (cm)	99.86±10.75	100.07±10.57	100.76±10.68	97.07±11.02	0.999	0.999	<0.001	<0.001		89.15±7.71	89.03±8.66	89.71±7.91	86.03±6.75	0.999	0.999	<0.001	0.009
Hip circumference (cm)	107.24±7.95	107.46±7.77	107.51±8.04	106.35±7.58	0.999	0.999	0.008	0.017		101.71±7.22	102.61±6.87	102.08±7.22	100.94±6.88	0.999	0.21	0.051	0.004
Waist-to-hip ratio	0.93±0.06	0.93±0.06	0.94±0.06	0.91±0.06	0.999	0.999	0.001	0.011		0.88±0.05	0.87±0.06	0.88±0.05	0.85±0.05	0.999	0.999	0.007	0.225
VFA (cm²)	115.74±59.27	117.36±52.30	120.13±61.15	97.48±52.05	0.999	0.999	<0.001	<0.001		89.36±41.11	95.64±44.44	92.41±41.91	70.86±29.02	0.999	0.914	<0.001	0.001
SFA (cm²)	297.91±105.42	299.48±111.18	306.00±107.71	269.97±102.15	0.999	0.999	<0.001	0.001		263.65±70.38	268.75±71.58	266.74±72.17	252.04±71.44	0.999	0.999	0.999	0.197
Anthropometric parameters
Age (years)	31.68±7.58									36.00±7.40
SBP (mmHg)	114.77±10.14	115.18±9.21	115.41±13.19	114.68±12.84	0.999	0.999	0.999	0.729		109.53±9.25	111.07±7.53	108.00±7.52	110.67±8.04	0.999	0.999	0.739	0.592
DBP (mmHg)	78.05±6.31	79.23±5.72	74.68±8.50	74.09±8.38	0.286	0.999	0.999	0.405		73.33±7.42	74.00±7.44	75.67±6.55	75.00±6.35	0.336	0.999	0.999	0.435
Liver enzymes and renal function
ALT (U/l)	24.40 (15.70,38.35)	23.26 (12.40,37.50)	26.50 (14.75,42.00)	17.50 (12.00,28.50)	0.999	0.999	0.022	0.017		12.60 (8.20,15.80)	16.00 (8.20,23.57)	12.00 (8.00,16.00)	12.00 (10.00,16.00)	0.999	0.734	0.999	0.422
AST (U/l)	18.90 (17.55,25.10)	20.82 (18.24,24.76)	19.50 (18.00,26.50)	17.00 (14.75,21.25)	0.999	0.999	<0.001	0.047		17.20 (14.80,19.40)	17.83 (13.14,25.80)	17.00 (15.00,20.00)	17.00 (14.00,21.00)	0.999	0.963	0.999	0.208
GGT (U/l)	28.50 (22.95,38.80)	26.40 (18.64,35.13)	30.00 (23.00,38.75)	24.00 (17.75,37.25)	0.999	0.999	0.082	0.275		18.20 (13.00,30.80)	20.63 (13.00,34.10)	19.00 (13.00,32.00)	17.00 (11.00,25.00)	0.999	0.477	0.975	0.022
BUN (mmol/l)	4.44±0.97	4.80±1.19	4.42±0.98	4.38±1.04	0.999	0.16	0.999	0.119		4.33±1.02	4.16±1.06	4.31±1.03	4.01±1.09	0.999	0.999	0.986	0.7
Cr (μmol/l)	79.13±8.16	79.17±13.13	79.18±8.41	78.68±10.56	0.999	0.999	0.999	0.832		57.89±6.62	57.19±10.04	58.07±6.75	57.13±6.41	0.999	0.999	0.999	0.914
Lipid profiles
TC (mmol/l)	4.63±0.64	4.46±0.79	4.67±0.65	4.44±0.60	0.999	0.938	0.3	0.7		4.69±0.73	4.71±0.83	4.72±0.73	4.33±0.86	0.999	0.999	0.047	0.1
TG (mmol/l)	1.19 (0.90,1.71)	1.18 (0.80,1.53)	1.17 (0.95,1.76)	1.13 (0.90,1.65)	0.999	0.999	0.999	0.667		0.94 (0.70,1.61)	1.24 (0.63,1.57)	0.98 (0.75,1.55)	0.95 (0.69,1.22)	0.999	0.999	0.963	0.246
HDL-C (mmol/l)	1.08±0.21	1.09±0.19	1.06±0.22	1.06±0.20	0.999	0.999	0.999	0.843		1.23±0.25	1.22±0.27	1.22±0.27	1.16±0.20	0.999	0.999	0.533	0.325
LDL-C (mmol/l)	3.07±0.61	2.92±0.67	3.07±0.64	2.95±0.48	0.999	0.692	0.999	0.83		2.91±0.54	2.99±0.70	2.94±0.56	2.79±0.62	0.999	0.999	0.999	0.191
Secretory cytokines
A-FABP (ng/ml)	35.70 (31.06,46.59)	38.80 (24.09,48.95)	37.80 (33.04,49.63)	29.85 (23.08,42.45)	0.999	0.999	0.002	0.043		35.46 (29.75,40.41)	33.99 (21.87,45.12)	37.47 (28.73,39.95)	34.13 (24.99,47.56)	0.999	0.999	0.999	0.582
Adiponectin (μg/ml)	8.49 (7.00,10.39)	7.99 (6.77,10.18)	8.03 (6.79,10.24)	8.42 (7.00,11.44)	0.999	0.999	0.688	0.089		13.70 (9.43,16.65)	12.30 (9.27,17.87)	13.01 (9.21,16.19)	13.82 (10.46,15.43)	0.999	0.999	0.999	0.251
FGF21 (pg/ml)	152.52 (90.16, 229.72)	162.81 (91.72, 263.36)	140.71 (100.83, 219.95)	132.27 (45.66, 230.40)	0.999	0.999	0.999	0.013		178.55 (129.24, 202.30)	211.80 (123.43, 225.88)	207.08 (160.77, 229.25)	180.94 (54.36, 205.02)	0.999	0.999	0.144	0.076
Glucose parameters
GIR (mg*kg-1*min-1)	4.16±1.76	4.11±2.38	4.12±1.58	5.32±2.54	0.999	0.999	0.009	0.047		4.68±2.14	4.63±2.33	4.84±2.04	5.57±2.33	0.999	0.999	0.63	0.29
Inflammation-related factors
TNFα (pg/ml)	0.76 (0.63,0.83)	0.68 (0.55,0.84)	0.74 (0.55,0.91)	0.66 (0.42,0.74)	0.999	0.999	0.095	0.248		0.64 (0.47,0.77)	0.68 (0.55,0.94)	0.66 (0.53,0.78)	0.66 (0.48,0.72)	0.999	0.999	0.999	0.018
IL-1β (pg/ml)	0.19 (0.14,0.28)	0.19 (0.16,0.36)	0.18 (0.11,0.27)	0.11 (0.07,0.19)	0.999	0.999	0.004	0.164		0.14 (0.09,0.21)	0.17 (0.07,0.23)	0.13 (0.10,0.29)	0.10 (0.05,0.16)	0.999	0.999	0.002	0.024
MCP-1 (pg/ml)	691.33 (565.09,915.81)	663.79 (522.90,796.61)	624.97 (505.91,857.40)	639.04 (504.23,783.83)	0.999	0.999	0.999	0.996		608.03 (513.08,865.83)	585.53 (470.43,822.68)	641.96 (518.62,816.09)	557.88 (496.72,1034.34)	0.999	0.999	0.999	0.863
IL-10 (pg/ml)	1.97 (1.63,2.12)	1.65 (1.47,2.64)	1.83 (1.54,2.05)	1.75 (1.47,1.96)	0.999	0.999	0.999	0.11		1.61 (1.55,1.73)	1.55 (1.49,1.72)	1.59 (1.52,1.95)	1.54 (1.43,1.74)	0.999	0.999	0.999	0.29
IL-6 (pg/ml)	1.20 (0.49,1.93)	1.26 (0.60,1.81)	1.07 (0.61,2.17)	1.05 (0.66,2.50)	0.999	0.999	0.999	0.819		0.98 (0.65,1.45)	0.76 (0.53,1.53)	1.08 (0.83,1.33)	0.99 (0.71,1.33)	0.999	0.863	0.999	0.412
BMI, body mass index; FM, fat mass; FFM, free fat mass; TBW, total body water; VFA, visceral fat area; SFA, subcutaneous fat area; SBP, systolic blood pressure; DBP, diastolic blood pressure; ALT, alanine transaminase; AST, aspartate transaminase; GGT, gamma-glutamyltransferase; BUN, blood urea nitrogen; Cr, creatinine; TC, total cholesterol; TG, triglycerides; HDL-C, high-density lipoproteinchol…
Data are expressed as means ± SD or median (interquartile range).
p valuea: Differences in baseline variables before the RS and CS interventions were assessed using a linear mixed model adjusted by intervention order followed by Bonferroni's test.
p valueb: Differences in outcomes before and after CS intervention were assessed using a linear mixed model adjusted by intervention order followed by Bonferroni's test.
p valuec: Differences in outcomes before and after RS intervention were assessed using a linear mixed model adjusted by intervention order followed by Bonferroni's test.
p valued: Differences in outcomes between the RS and CS intervention were assessed using a linear mixed model adjusted by intervention order.

## Sheet: Supplementary Table 3
Supplementary Table 3. Summary of clinical parameters of the study subjects before and after CS or RS intervention split by order.
Clinical parameters	RS-Washout-CS (n=19)									CS-Washout-RS (n=18)
	CS 0W	CS 8W	RS 0W	RS 8W	p valuea	p valueb	p valuec	p valued		CS 0W	CS 8W	RS 0W	RS 8W	p valuea	p valueb	p valuec	p valued
Obesity related indicators
Body weight (kg)	82.86±14.12	83.51±14.84	83.33±14.08	81.05±13.80	0.999	0.4	<0.001	<0.001		82.62±17.58	82.94±17.59	83.13±17.66	80.76±17.32	0.999	0.999	<0.001	<0.001
BMI (kg/m2)	28.77±3.44	28.99±3.72	28.94±3.43	28.13±3.38	0.999	0.533	<0.001	<0.001		28.38±4.22	28.49±4.27	28.55±4.22	27.72±4.20	0.999	0.999	<0.001	<0.001
FM (kg)	26.91±8.39	27.51±8.60	27.25±8.36	25.54±8.28	0.999	0.251	<0.001	<0.001		25.48±8.53	25.86±8.46	25.89±8.50	24.07±8.47	0.999	0.999	<0.001	<0.001
FFM (kg)	55.97±11.92	56.03±12.14	56.09±11.94	54.85±11.23	0.999	0.999	0.105	0.079		57.16±13.07	57.14±13.11	57.26±13.09	56.70±13.00	0.999	0.999	0.156	0.202
TBW (kg)	38.90±6.90	38.85±7.09	39.01±6.88	38.31±6.65	0.999	0.999	0.098	0.116		40.23±8.64	40.20±8.68	40.26±8.61	39.93±8.75	0.999	0.999	0.999	0.595
Fat percentage	32.54±8.24	32.40±8.85	32.79±8.21	32.30±8.24	0.999	0.999	0.999	0.766		30.81±7.26	31.17±7.27	31.16±7.12	29.75±7.59	0.999	0.999	<0.001	0.003
Waist circumference (cm)	95.70±9.28	95.93±10.96	96.31±9.35	93.27±9.27	0.999	0.999	<0.001	0.01		95.32±12.68	95.24±11.67	96.26±12.81	91.89±12.62	0.999	0.999	<0.001	<0.001
Hip circumference (cm)	104.95±7.51	105.47±7.40	105.24±7.57	104.03±7.30	0.999	0.845	0.006	0.009		105.05±8.80	105.51±8.23	105.39±8.82	104.30±8.29	0.999	0.999	0.056	0.009
Waist-to-hip ratio	0.91±0.07	0.91±0.08	0.92±0.07	0.90±0.07	0.999	0.999	0.036	0.256		0.90±0.06	0.90±0.05	0.91±0.06	0.88±0.06	0.999	0.999	<0.001	0.01
VFA (cm²)	103.48±46.70	111.29±50.56	107.68±49.77	87.83±38.78	0.999	0.36	<0.001	<0.001		106.01±60.81	105.32±50.12	109.49±61.34	84.95±52.32	0.999	0.999	<0.001	0.001
SFA (cm²)	290.32±88.74	283.54±83.80	293.07±91.40	282.51±88.66	0.999	0.999	0.907	0.746		276.94±98.94	289.82±110.48	286.22±101.75	242.48±89.08	0.999	0.908	<0.001	<0.001
Anthropometric parameters
Age (years)	32.95±7.54									33.94±8.07
Sex (male:female)	11:8									11:7
SBP (mmHg)	114.37±11.05	114.16±9.05	111.58±11.74	112.63±9.20	0.585	0.999	0.999	0.622		110.83±8.70	112.83±8.52	113.28±11.95	113.50±13.24	0.999	0.999	0.999	0.606
DBP (mmHg)	77.37±7.74	78.11±7.61	76.47±6.85	76.11±7.74	0.999	0.999	0.999	0.61		74.83±6.26	76.06±6.05	73.61±8.42	72.72±7.12	0.999	0.999	0.999	0.431
Liver enzymes and renal function
ALT (U/l)	17.20 (11.80,35.80)	23.18 (10.29,30.60)	18.00 (12.00,35.00)	17.00 (12.00,37.00)	0.999	0.999	0.999	0.247		15.80 (13.50,26.50)	19.39 (10.20,30.59)	16.00 (12.50,28.00)	13.00 (12.00,20.00)	0.999	0.999	0.088	0.032
AST (U/l)	18.60 (17.20,23.80)	19.76 (15.40,27.62)	18.00 (17.00,25.00)	19.00 (16.00,23.00)	0.999	0.999	0.999	0.154		18.40 (16.80,21.00)	20.10 (16.07,23.46)	19.00 (16.75,22.00)	16.00 (14.00,18.00)	0.999	0.999	0.016	0.007
GGT (U/l)	23.80 (15.60,43.80)	25.20 (14.49,45.73)	25.00 (16.00,45.00)	22.00 (15.00,41.00)	0.999	0.999	0.999	0.298		25.70 (18.95,34.05)	24.95 (18.64,34.18)	25.50 (19.75,35.25)	19.50 (16.75,27.75)	0.999	0.999	0.001	0.026
BUN (mmol/l)	4.28±0.90	4.46±1.08	4.26±0.90	4.26±1.14	0.999	0.999	0.999	0.526		4.51±1.06	4.62±1.29	4.50±1.09	4.21±1.01	0.999	0.999	0.599	0.158
Cr (μmol/l)	66.96±10.47	65.30±12.23	66.95±10.42	66.42±11.21	0.999	0.999	0.999	0.651		74.28±14.48	75.49±18.29	74.50±14.59	73.67±15.93	0.999	0.999	0.999	0.395
Lipid profiles
TC (mmol/l)	4.62±0.78	4.42±0.87	4.65±0.77	4.44±0.78	0.999	0.972	0.897	0.978		4.69±0.56	4.72±0.71	4.74±0.57	4.35±0.64	0.999	0.999	0.003	0.017
TG (mmol/l)	1.01 (0.70,1.67)	1.23 (0.63,1.71)	1.01 (0.75,1.69)	1.01 (0.73,1.24)	0.999	0.999	0.999	0.942		1.10 (0.88,1.70)	1.21 (1.00,1.50)	1.11 (0.92,1.60)	1.01 (0.79,1.44)	0.999	0.999	0.999	0.45
HDL-C (mmol/l)	1.11±0.23	1.09±0.24	1.09±0.24	1.07±0.19	0.999	0.999	0.999	0.935		1.17±0.24	1.19±0.23	1.17±0.25	1.14±0.22	0.999	0.999	0.999	0.311
LDL-C (mmol/l)	3.03±0.71	2.86±0.73	3.02±0.74	2.95±0.61	0.999	0.678	0.999	0.504		2.98±0.43	3.04±0.62	3.02±0.43	2.82±0.45	0.999	0.999	0.283	0.099
Secretory cytokines
A-FABP (ng/ml)	34.52 (29.75,44.71)	35.89 (21.87,41.00)	34.65 (28.73,47.78)	31.38 (24.99,43.96)	0.999	0.999	0.999	0.438		36.06 (31.91,48.24)	39.09 (23.43,58.37)	38.74 (34.00,50.36)	30.87 (23.39,51.78)	0.999	0.999	0.118	0.061
Adiponectin (μg/ml)	9.26 (7.45,11.69)	8.75 (6.83,14.57)	9.14 (6.94,11.96)	10.46 (7.33,12.14)	0.999	0.999	0.421	0.323		9.72 (7.78,14.26)	10.10 (7.92,12.34)	9.85 (7.65,13.27)	10.44 (7.49,14.80)	0.999	0.668	0.999	0.708
FGF21 (pg/ml)	177.74 (132.65, 226.44)	172.30 (93.44, 262.02)	199.24 (139.61, 228.69)	154.25 (54.36, 202.54)	0.549	0.345	0.019	0.023		152.37 (82.04, 202.06)	164.87 (107.33, 227.77)	171.67 (93.33, 227.60)	135.16 (46.87, 264.32)	0.999	0.999	0.021	0.034
Glucose parameters
GIR (mg*kg-1*min-1)	4.32±2.02	4.16±1.96	4.38±1.96	5.16±2.30	0.999	0.999	0.204	0.144		4.45±1.87	4.52±2.73	4.48±1.68	5.71±2.57	0.999	0.999	0.037	0.104
Inflammation-related factors
TNFα (pg/ml)	0.74 (0.60,0.78)	0.70 (0.59,0.78)	0.74 (0.45,0.86)	0.67 (0.53,0.73)	0.56	0.999	0.999	0.702		0.64 (0.57,0.84)	0.62 (0.53,0.95)	0.68 (0.58,0.85)	0.61 (0.42,0.72)	0.999	0.999	0.015	0.004
IL-1β (pg/ml)	0.18 (0.13,0.23)	0.18 (0.10,0.29)	0.21 (0.11,0.30)	0.11 (0.08,0.17)	0.999	0.999	0.001	0.363		0.15 (0.12,0.26)	0.17 (0.13,0.30)	0.13 (0.10,0.20)	0.10 (0.05,0.16)	0.999	0.999	0.01	0.073
MCP-1 (pg/ml)	709.16 (572.45,907.67)	612.34 (507.30,822.68)	580.55 (511.75,816.09)	600.82 (496.72,822.20)	0.105	0.466	0.999	0.123		627.70 (486.85,872.74)	706.20 (502.07,873.99)	654.29 (511.71,917.82)	678.28 (492.48,908.00)	0.999	0.999	0.999	0.235
IL-10 (pg/ml)	1.69 (1.58,2.01)	1.62 (1.46,2.47)	1.63 (1.53,1.95)	1.56 (1.45,1.92)	0.999	0.999	0.999	0.128		1.73 (1.51,2.08)	1.60 (1.50,1.75)	1.79 (1.49,2.00)	1.70 (1.47,1.99)	0.999	0.999	0.999	0.872
IL-6 (pg/ml)	0.89 (0.55,1.85)	1.12 (0.51,1.55)	0.95 (0.72,1.38)	0.88 (0.69,1.29)	0.999	0.999	0.999	0.555		1.25 (0.94,1.93)	1.05 (0.69,1.72)	1.16 (0.81,2.06)	1.07 (0.73,2.48)	0.999	0.999	0.999	0.982
BMI, body mass index; FM, fat mass; FFM, free fat mass; TBW, total body water; VFA, visceral fat area; SFA, subcutaneous fat area; SBP, systolic blood pressure; DBP, diastolic blood pressure; ALT, alanine transaminase; AST, aspartate transaminase; GGT, gamma-glutamyltransferase; BUN, blood urea nitrogen; Cr, creatinine; TC, total cholesterol; TG, triglycerides; HDL-C, high-density lipoproteinchol…
Data are expressed as means ± SD or median (interquartile range).
p valuea: Differences in baseline variables before the RS and CS interventions were assessed using a linear mixed model followed by Bonferroni's test.
p valueb: Differences in outcomes before and after CS intervention were assessed using a linear mixed model followed by Bonferroni's test.
p valuec: Differences in outcomes before and after RS intervention were assessed using a linear mixed model followed by Bonferroni's test.
p valued: Differences in outcomes between the RS and CS intervention were assessed using a linear mixed model.

## Sheet: Supplementary Table 4
Supplementary Table 4. Parameters of glucose metabolism of the study subjects before and after CS or RS intervention.
Parameters of glucose metabolism		CS 0W	CS 8W	RS 0W	RS 8W	p valuea	p valueb	p valuec	p valued
BG 0 min (mmol/l)	Total	5.15±0.39	5.19±0.49	5.13±0.41	5.07±0.41	0.999	0.999	0.999	0.32
	NGT	5.05±0.32	5.17±0.46	5.04±0.33	4.96±0.35	0.999	0.425	0.999	0.076
	IGT	5.41±0.46	5.24±0.60	5.38±0.50	5.34±0.44	0.999	0.999	0.999	0.621
BG 30 min (mmol/l)	Total	7.51±0.96	7.64±1.32	7.54±1.00	7.25±0.90	0.999	0.999	0.748	0.144
	NGT	7.35±0.88	7.78±1.30	7.40±0.92	7.14±0.89	0.999	0.168	0.999	0.021
	IGT	7.93±1.10	7.26±1.35	7.88±1.16	7.56±0.86	0.999	0.542	0.999	0.555
BG 60 min (mmol/l)	Total	7.67±1.58	7.63±2.08	7.74±1.70	6.96±1.20	0.999	0.999	0.001	0.023
	NGT	7.27±1.54	7.41±2.22	7.35±1.68	6.72±1.19	0.999	0.999	0.035	0.047
	IGT	8.72±1.22	8.19±1.63	8.75±1.35	7.57±1.02	0.999	0.999	0.022	0.304
BG 90 min (mmol/l)	Total	7.25±1.41	7.15±1.50	7.31±1.51	6.59±1.00	0.999	0.999	<0.001	0.02
	NGT	6.88±1.37	6.90±1.53	6.94±1.49	6.36±1.00	0.999	0.999	0.027	0.046
	IGT	8.21±1.07	7.78±1.31	8.27±1.15	7.18±0.75	0.999	0.999	0.023	0.26
BG 120 min (mmol/l)	Total	6.82±1.50	6.66±1.34	6.88±1.64	6.22±1.03	0.999	0.999	0.022	0.112
	NGT	6.47±1.48	6.39±1.11	6.53±1.66	6.00±1.06	0.999	0.999	0.273	0.2
	IGT	7.70±1.19	7.37±1.69	7.78±1.22	6.78±0.72	0.999	0.999	0.196	0.38
AUC glucose 0-120 min (min*mmol/l)	Total	852.32±127.55	849.96±148.09	857.70±135.45	793.31±96.07	0.999	0.999	0.001	0.016
	NGT	817.63±122.26	836.11±153.49	824.37±132.87	771.07±96.80	0.999	0.999	0.023	0.012
	IGT	942.54±96.04	885.97±133.61	944.36±103.70	851.15±68.68	0.999	0.697	0.075	0.539
Insulin 0 min (μU/ml)	Total	13.18±6.92	14.49±8.58	12.80±6.30	12.87±6.79	0.999	0.999	0.999	0.444
	NGT	13.74±7.68	16.02±9.53	12.18±5.69	12.44±7.00	0.999	0.999	0.999	0.338
	IGT	11.73±4.39	10.52±3.09	14.42±7.78	14.00±6.41	0.999	0.999	0.999	0.707
Insulin 30 min (μU/ml)	Total	61.01±36.59	62.38±48.34	69.41±38.82	65.98±38.56	0.999	0.999	0.999	0.581
	NGT	64.67±41.74	68.25±55.09	76.73±42.78	71.96±43.47	0.999	0.999	0.999	0.461
	IGT	51.49±15.13	47.10±17.28	50.38±14.77	50.41±12.71	0.999	0.999	0.999	0.706
Insulin 60 min (μU/ml)	Total	74.37±44.92	62.97±36.29	70.81±34.13	62.76±42.20	0.999	0.999	0.999	0.698
	NGT	81.02±50.42	65.61±41.67	73.11±38.45	64.01±48.14	0.999	0.999	0.999	0.571
	IGT	57.09±18.09	56.09±15.01	64.82±19.20	59.50±21.70	0.999	0.999	0.999	0.729
Insulin 90 min (μU/ml)	Total	66.64±34.99	63.17±36.00	67.29±34.53	55.93±29.89	0.999	0.999	0.724	0.251
	NGT	70.01±38.35	66.28±40.13	66.38±37.57	57.01±34.07	0.999	0.999	0.999	0.49
	IGT	57.89±23.64	55.09±21.60	69.67±26.63	53.14±15.43	0.999	0.999	0.729	0.313
Insulin 120 min (μU/ml)	Total	58.91±33.24	63.38±43.91	63.77±40.11	49.10±24.50	0.999	0.999	0.375	0.036
	NGT	58.99±32.47	66.95±47.78	59.64±40.37	50.00±27.34	0.999	0.999	0.999	0.11
	IGT	58.69±36.97	54.09±32.04	74.51±39.43	46.78±15.80	0.999	0.999	0.423	0.185
GIR (mg*kg-1*min-1)	Total	4.38±1.92	4.33±2.34	4.43±1.80	5.43±2.42	0.999	0.999	0.003	0.025
	NGT	4.80±1.91	4.55±2.48	4.82±1.72	5.92±2.50	0.999	0.999	0.02	0.031
	IGT	3.47±1.67	3.86±2.00	3.57±1.76	4.35±1.91	0.999	0.999	0.316	0.537
Stumvoll 1st	Total	980.87±434.18	1064.84±464.20	990.13±408.87	1011.99±344.83	0.999	0.999	0.999	0.369
	NGT	1019.67±451.39	1174.25±482.22	1013.73±409.74	1058.13±360.86	0.999	0.999	0.999	0.215
	IGT	879.99±389.17	780.36±259.94	928.76±421.87	892.01±280.26	0.999	0.999	0.999	0.516
Stumvoll 2nd	Total	318.11±109.55	341.90±112.23	322.04±106.39	321.82±78.13	0.999	0.999	0.999	0.173
	NGT	327.30±110.76	363.87±118.75	324.13±108.16	329.31±80.64	0.999	0.999	0.999	0.152
	IGT	294.23±108.23	284.77±69.24	316.63±107.12	302.35±71.37	0.999	0.999	0.999	0.873
BG, blood glucose; AUC, area under the curve; GIR, glucose infusion rate; Stumvoll 1st, Stumvoll first phase of insulin secretion index; Stumvoll 2nd, Stumvoll second phase of insulin secretion index. GIR, n=35. Other parameters, n=36.
Data are expressed as mean ± SD.
p valuea: Differences in baseline variables before the RS and CS interventions were assessed using a linear mixed model adjusted by intervention order followed by Bonferroni's test.
p valueb: Differences in outcomes before and after CS intervention were assessed using a linear mixed model adjusted by intervention order followed by Bonferroni's test.
p valuec: Differences in outcomes before and after RS intervention were assessed using a linear mixed model adjusted by intervention order followed by Bonferroni's test.
p valued: Differences in outcomes between the RS and CS intervention were assessed using a linear mixed model adjusted by intervention order.

## Sheet: Supplementary Table 5
Supplementary Table 5. Species with significantly different variation profiles between RS and CS groups (FDR < 0.2).
Species	CS	RS	Wilcoxon W	p value	FDR
Ruminococcus bromii	0.00 (-3.20, 0.18)	1.26 (0.00, 8.13)	1	0.00137	0.0543333
Alistipes putredinis	0.67 (-0.10, 4.02)	-0.85 (-2.61, -0.26)	123	0.00269	0.0543333
Bifidobacterium adolescentis	0.00 (0.00, 0.04)	0.83 (0.00, 3.54)	1	0.00326	0.0543333
Bacteroides vulgatus	-0.32 (-0.81, 1.26)	-1.13 (-2.33, -0.20)	120	0.00516	0.0645
Bifidobacterium longum	-0.04 (-1.58, 0.86)	0.64 (0.00, 1.95)	13	0.0144	0.12
Parabacteroides merdae	0.35 (-0.15, 1.83)	-0.39 (-3.62, 0.00)	81	0.0144	0.12
Odoribacter splanchnicus	0.28 (-0.50, 2.26)	-1.39 (-8.00, -0.20)	101	0.0214	0.152857
Data are presented by the log2 fold change in abundance post-treatment compared to pre-treatment, which are expressed as median (interquartile range). Statistical differences between groups were assessed using the two-sided Wilcoxon signed-rank test, with p values adjusted for multiple comparisons using the Benjamini-Hochberg method.

## Sheet: Supplementary Table 6
Supplementary Table 6. Significance of varied abudnace between RS an CS treatments for the RS degrading species except Ruminococcus bromii and Bifidobacterium adolescentis.
Species	CS	RS	Wilcoxon W	p value	FDR
Anaerostipes hadrus	-0.01 (-1.16, 0.50)	0.00 (0.00, 0.72)	30	0.295	0.86
Bacteroides thetaiotaomicron	0.39 (-0.21, 0.93)	-0.58 (-2.37, 1.79)	76	0.706	0.86
Eubacterium hallii	-0.82 (-2.15, 0.00)	0.25 (-0.22, 1.34)	23	0.0687	0.4809
Eubacterium rectale	0.37 (-1.76, 1.53)	0.64 (-0.55, 3.00)	64	0.86	0.86
Faecalibacterium prausnitzii	0.17 (-0.37, 1.23)	0.48 (-0.33, 1.73)	54	0.495	0.86
Roseburia intestinalis	0.00 (-1.32, 1.80)	0.35 (-0.08, 2.86)	40	0.727	0.86
Roseburia inulinivorans	-0.06 (-1.03, 1.33)	-0.30 (-2.50, 1.32)	73	0.821	0.86
Data are presented by the log2 fold change in abundance post-treatment compared to pre-treatment, which are expressed as median (interquartile range). Statistical differences between groups were assessed using the two-sided Wilcoxon signed-rank test, with p values adjusted for multiple comparisons using the Benjamini-Hochberg method.

## Sheet: Supplementary Table 7
Supplementary Table 7. Summary of non-targeted metabolomics profiling in serum of the study subjects before and after CS or RS intervention.
Metabolites		CS (8W/0W fold change)	RS (8W/0W fold change)	CS-RS (fold change) p value	FDR
Carnitine	carnitine C10:0	0.96 (0.67,1.71)	0.85 (0.64,1.17)	0.044	0.998
	carnitine C10:1	0.99 (0.76,1.39)	0.85 (0.67,1.12)	0.075	0.998
	carnitine C12:0	1.02 (0.80,1.66)	0.85 (0.60,1.07)	0.013	0.998
	carnitine C14:0	0.98 (0.69,1.18)	0.79 (0.71,1.00)	0.269	0.998
	carnitine C14:1	1.02 (0.83,1.50)	0.76 (0.66,1.12)	0.032	0.998
	carnitine C14:2	1.00 (0.71,1.57)	0.73 (0.56,1.00)	0.021	0.998
	carnitine C8:0	0.90 (0.65,1.64)	0.77 (0.64,1.23)	0.118	0.998
	carnitine C12:1	1.00 (0.76,1.20)	0.95 (0.81,1.23)	0.900993	0.998
	carnitine C16:0	1.02 (0.73,1.14)	1.01 (0.76,1.26)	0.451323	0.998
	carnitine C18:0	0.98 (0.65,1.44)	1.14 (0.68,1.49)	0.668557	0.998
	carnitine C18:1	0.93 (0.75,1.12)	1.16 (0.70,1.56)	0.162399	0.998
	carnitine C18:2	0.94 (0.67,1.13)	1.13 (0.78,1.43)	0.29487	0.998
	carnitine C2:0	0.92 (0.66,1.22)	0.95 (0.77,1.20)	0.585742	0.998
	carnitine C3:0	1.08 (0.91,1.25)	0.99 (0.80,1.32)	0.638724	0.998
	carnitine C4:0	1.00 (0.89,1.21)	1.02 (0.81,1.36)	0.932858	0.998
	carnitine C5:0	0.97 (0.72,1.10)	1.09 (0.79,1.39)	0.305414	0.998
	carnitine C8:1	0.98 (0.68,1.19)	0.98 (0.71,1.33)	0.59274	0.998
Lipid	PC 1-ald 36:2	0.93 (0.62,1.20)	1.01 (0.52,1.53)	0.701	0.998
	PC 1-acyl 32:0	1.03 (0.86,1.17)	0.97 (0.78,1.17)	0.714993	0.998
	PC 1-acyl 32:1	1.02 (0.79,1.37)	1.12 (0.74,1.32)	0.648418	0.998
	PC 1-acyl 34:0	0.96 (0.64,1.33)	1.11 (0.75,1.32)	0.853218	0.998
	PC 1-alk 34:1	0.94 (0.76,1.24)	0.99 (0.83,1.16)	0.854329	0.998
	PC 1-alk 34:1-	1.04 (0.81,1.17)	1.01 (0.86,1.17)	0.915066	0.998
	PC 1-acyl 34:1	1.05 (0.88,1.12)	0.99 (0.86,1.21)	0.833813	0.998
	PC 1-alk 34:2	1.06 (0.76,1.21)	0.99 (0.89,1.25)	0.973477	0.998
	PC 1-alk 34:2-	1.03 (0.76,1.29)	1.03 (0.88,1.17)	0.560568	0.998
	PC 1-acyl 34:2	0.99 (0.89,1.09)	0.98 (0.93,1.05)	0.996549	0.998
	PC 1-acyl 34:3	1.10 (0.79,1.21)	1.00 (0.83,1.14)	0.520242	0.998
	PC 1-acyl 34:3	1.02 (0.74,1.34)	1.12 (0.82,1.29)	0.836	0.998
	PC 1-acyl 34:3-	0.96 (0.91,1.04)	0.93 (0.89,1.05)	0.356629	0.998
	PC 1-acyl 34:4	1.04 (0.81,1.54)	1.14 (0.82,1.35)	0.508508	0.998
	PC 1-acyl 36:1	1.02 (0.68,1.32)	1.07 (0.82,1.39)	0.645982	0.998
	PC 1-alk 36:2-	0.99 (0.65,1.27)	1.04 (0.81,1.23)	0.778997	0.998
	PC 1-acyl 36:2	1.02 (0.75,1.47)	0.79 (0.44,1.62)	0.619068	0.998
	PC 1-acyl 36:2-	0.99 (0.90,1.15)	1.02 (0.96,1.11)	0.820313	0.998
	PC 1-alk 36:3	0.96 (0.73,1.24)	1.03 (0.85,1.22)	0.816856	0.998
	PC 1-acyl 36:3	1.00 (0.86,1.20)	1.03 (0.83,1.22)	0.849099	0.998
	PC 1-alk 36:4	1.05 (0.77,1.22)	0.98 (0.83,1.23)	0.788511	0.998
	PC 1-acyl 36:4	0.99 (0.87,1.15)	1.00 (0.91,1.19)	0.903509	0.998
	PC 1-acyl 36:4-	0.99 (0.89,1.13)	0.93 (0.88,1.05)	0.306319	0.998
	PC 1-alk 36:5	1.02 (0.79,1.17)	0.99 (0.86,1.19)	0.874866	0.998
	PC 1-alk 36:5-	0.90 (0.76,1.23)	1.08 (0.91,1.30)	0.529896	0.998
	PC 1-alk 36:5	0.97 (0.91,1.11)	1.00 (0.91,1.07)	0.384965	0.998
	PC 1-alk 36:5-	0.93 (0.71,1.25)	1.09 (0.94,1.26)	0.6165	0.998
	PC 1-acyl 38:2	0.93 (0.61,1.49)	1.11 (0.76,1.46)	0.851899	0.998
	PC 1-acyl 38:3	1.03 (0.88,1.25)	1.05 (0.76,1.25)	0.695907	0.998
	PC 1-alk 38:4	0.99 (0.74,1.13)	1.01 (0.83,1.15)	0.868882	0.998
	PC 1-alk 38:4-	1.03 (0.75,1.17)	1.02 (0.80,1.16)	0.884313	0.998
	PC 1-acyl 38:4	1.07 (0.82,1.20)	1.06 (0.90,1.15)	0.51224	0.998
	PC 1-acyl 38:4-	1.02 (0.84,1.18)	1.01 (0.90,1.17)	0.726018	0.998
	PC 1-alk 38:5	1.02 (0.81,1.17)	1.00 (0.81,1.21)	0.944932	0.998
	PC 1-alk 38:5-	0.95 (0.70,1.21)	0.95 (0.83,1.15)	0.950945	0.998
	PC 1-acyl 38:6	1.01 (0.79,1.18)	0.99 (0.80,1.27)	0.9561	0.998
	PC 1-alk 38:7	0.96 (0.84,1.11)	1.00 (0.87,1.15)	0.819453	0.998
	PC 1-acyl 38:7	0.98 (0.94,1.03)	0.99 (0.97,1.06)	0.456	0.998
	PE 1-acyl 34:2	1.01 (0.85,1.13)	1.03 (0.83,1.20)	0.578291	0.998
	PE 1-alk 36:5	1.05 (0.80,1.25)	1.08 (0.83,1.21)	0.917234	0.998
	PE 1-acyl 38:2	1.04 (0.79,1.17)	1.01 (0.77,1.11)	0.706223	0.998
	PE 1-acyl 38:4	1.00 (0.81,1.16)	0.96 (0.80,1.18)	0.737	0.998
	PE 1-alk 38:5	0.99 (0.65,1.20)	1.03 (0.83,1.33)	0.454245	0.998
	PE 1-acyl 38:6	1.02 (0.78,1.17)	1.06 (0.79,1.42)	0.68034	0.998
	PE 1-acyl 38:6-	0.93 (0.71,1.38)	1.07 (0.83,1.39)	0.8573	0.998
	PE 1-alk 38:7	0.97 (0.78,1.09)	0.97 (0.79,1.16)	0.798723	0.998
	SM 14:0	0.87 (0.73,1.22)	0.92 (0.80,1.39)	0.612834	0.998
	SM 15:0	1.07 (0.66,1.33)	0.91 (0.77,1.32)	0.854213	0.998
	SM 16:0	0.96 (0.83,1.12)	0.98 (0.86,1.14)	0.784634	0.998
	SM 16:1	1.07 (0.71,1.30)	0.96 (0.79,1.29)	0.985073	0.998
	SM 17:0	0.98 (0.76,1.26)	0.96 (0.81,1.21)	0.905296	0.998
	SM 18:0	0.95 (0.71,1.24)	0.94 (0.79,1.13)	0.988628	0.998
	SM 18:1	0.95 (0.82,1.17)	0.97 (0.81,1.11)	0.946537	0.998
	SM 20:0	0.97 (0.77,1.13)	0.93 (0.72,1.10)	0.962	0.998
	SM 20:1	1.04 (0.89,1.10)	0.99 (0.83,1.09)	0.132033	0.998
	SM 22:0	0.97 (0.76,1.26)	0.84 (0.46,1.30)	0.665	0.998
	SM 22:1	0.97 (0.82,1.04)	0.99 (0.79,1.08)	0.597	0.998
	SM 23:1	1.03 (0.73,1.28)	0.85 (0.59,1.22)	0.848	0.998
	SM 24:1	1.11 (0.62,1.27)	0.79 (0.61,1.25)	0.866	0.998
	SM 24:2	1.09 (0.83,1.21)	1.08 (0.85,1.18)	0.712244	0.998
	FFA 10:0	0.99 (0.83,1.28)	1.05 (0.92,1.21)	0.986908	0.998
	FFA 12:0	0.91 (0.38,2.53)	0.95 (0.25,2.85)	0.392067	0.998
	FFA 16:0	1.05 (0.89,1.36)	1.07 (0.90,1.29)	0.699378	0.998
	FFA 16:1	0.86 (0.60,1.56)	1.04 (0.55,1.71)	0.595615	0.998
	FFA 18:0	1.07 (0.94,1.15)	1.08 (0.89,1.26)	0.544285	0.998
	FFA 18:1	0.90 (0.76,1.30)	1.03 (0.77,1.31)	0.876927	0.998
	FFA 18:2	0.94 (0.77,1.48)	1.18 (0.80,1.43)	0.681555	0.998
	FFA 18:3	1.45 (0.64,2.16)	0.86 (0.60,1.32)	0.093	0.998
	FFA 20:4	1.07 (0.72,1.72)	1.11 (0.84,1.55)	0.887692	0.998
	FFA 20:5	0.87 (0.69,1.61)	1.32 (0.89,1.69)	0.591945	0.998
	FFA 22:4	1.14 (0.72,1.48)	1.23 (0.74,1.53)	0.865071	0.998
	FFA 22:5	1.03 (0.71,1.49)	1.08 (0.83,1.45)	0.685327	0.998
	FFA 22:6	1.08 (0.73,1.55)	1.11 (0.86,1.29)	0.946012	0.998
	FFA C18:0-d3	1.20 (0.86,1.48)	1.20 (0.97,1.38)	0.753329	0.998
	LPC 14:0 sn-2	0.95 (0.77,1.52)	1.13 (0.87,1.47)	0.987865	0.998
	LPC 15:0 sn-2	1.00 (0.73,1.24)	1.03 (0.86,1.24)	0.701923	0.998
	LPC 16:0 sn-2	0.98 (0.75,1.10)	1.01 (0.79,1.25)	0.582981	0.998
	LPC 16:1 sn-2	0.97 (0.78,1.31)	1.12 (0.74,1.42)	0.829856	0.998
	LPC 18:0	1.16 (0.84,1.62)	1.23 (0.93,1.63)	0.830054	0.998
	LPC 18:0 sn-2	0.89 (0.71,1.16)	1.14 (0.76,1.36)	0.476188	0.998
	LPC 18:1 sn-2	1.05 (0.71,1.37)	1.06 (0.71,1.38)	0.817357	0.998
	LPC 18:2 sn-2	1.11 (0.74,1.39)	1.08 (0.77,1.40)	0.90761	0.998
	LPC 18:3 sn-1	0.94 (0.85,1.09)	1.02 (0.87,1.14)	0.68102	0.998
	LPC 18:3 sn-2	0.99 (0.71,1.56)	1.08 (0.81,1.46)	0.804565	0.998
	LPC 20:1 sn-2	0.98 (0.74,1.29)	1.08 (0.76,1.52)	0.588404	0.998
	LPC 20:2 sn-2	1.02 (0.72,1.34)	1.16 (0.75,1.36)	0.635669	0.998
	LPC 20:3 sn-1	1.00 (0.74,1.48)	1.09 (0.71,1.46)	0.996214	0.998
	LPC 20:3 sn-2	0.92 (0.78,1.11)	1.14 (0.81,1.26)	0.713938	0.998
	LPC 20:4	1.12 (0.69,1.70)	1.26 (0.84,1.57)	0.723517	0.998
	LPC 20:4 sn-1	1.07 (0.67,1.32)	0.98 (0.74,1.36)	0.730162	0.998
	LPC 20:4 sn-2	1.01 (0.68,1.44)	1.07 (0.69,1.52)	0.902458	0.998
	LPC 20:5 sn-1	1.05 (0.63,1.37)	1.11 (0.76,1.63)	0.4396	0.998
	LPC 20:5 sn-2	0.99 (0.78,1.34)	1.07 (0.75,1.22)	0.75825	0.998
	LPC 22:4 sn-2	0.99 (0.71,1.25)	1.03 (0.80,1.42)	0.529423	0.998
	LPC 22:5 sn-2	1.08 (0.63,1.30)	1.12 (0.77,1.61)	0.52472	0.998
	LPC 22:6 sn-2	1.07 (0.65,1.28)	1.01 (0.68,1.65)	0.672743	0.998
	LPC O-16:0	1.00 (0.67,1.19)	1.07 (0.74,1.28)	0.951717	0.998
	LPC O-16:0	0.92 (0.72,1.26)	1.09 (0.81,1.24)	0.710268	0.998
	LPC O-16:0	0.91 (0.79,1.26)	1.17 (0.95,1.68)	0.0651271	0.998
	LPC O-18:0	0.91 (0.65,1.19)	0.98 (0.72,1.38)	0.434519	0.998
	LPC P-18:0	1.04 (0.72,1.22)	1.04 (0.71,1.28)	0.703006	0.998
	LPC P-18:0	0.98 (0.74,1.20)	1.04 (0.75,1.42)	0.640188	0.998
	LPE 16:0	0.99 (0.78,1.24)	1.02 (0.82,1.25)	0.913948	0.998
	LPE 18:0	0.93 (0.72,1.39)	0.95 (0.66,1.33)	0.94444	0.998
	LPE 18:1	1.09 (0.71,1.33)	1.07 (0.84,1.67)	0.418721	0.998
	LPE 18:2	1.05 (0.78,1.55)	0.99 (0.79,1.29)	0.795382	0.998
	LPE 22:6	1.01 (0.72,1.26)	0.96 (0.72,1.33)	0.99843	0.998
	Fatty amido C14:0	0.83 (0.55,1.15)	0.96 (0.64,2.54)	0.206162	0.998
	Fatty amido C16:0	0.81 (0.45,1.15)	1.41 (0.43,2.23)	0.16096	0.998
	Fatty amido C18:0	1.01 (0.61,1.57)	1.16 (0.76,1.39)	0.897047	0.998
	Fatty amido C18:0	0.78 (0.52,1.35)	1.16 (0.56,1.67)	0.141812	0.998
	Fatty amido C18:1	0.64 (0.37,1.15)	1.27 (0.45,2.07)	0.335217	0.998
	Fatty amido C20:0	1.11 (0.60,1.36)	1.03 (0.85,1.65)	0.153319	0.998
	Fatty amido C20:1	1.00 (0.66,1.67)	1.15 (0.81,2.21)	0.466185	0.998
	Fatty amido C22:1	1.08 (0.67,1.49)	1.11 (0.86,1.50)	0.545984	0.998
	Fatty amido C22:1	1.00 (0.98,1.04)	0.99 (0.95,1.04)	0.182748	0.998
	Fatty amido C22:2	0.91 (0.54,1.59)	1.00 (0.79,1.61)	0.810383	0.998
	Fatty amido C22:2	1.13 (0.78,1.80)	1.14 (0.83,1.52)	0.593296	0.998
	TG 40:4-2	0.96 (0.70,1.31)	1.05 (0.77,1.31)	0.923794	0.998
	TG 40:6	1.02 (0.97,1.10)	0.99 (0.95,1.06)	0.215304	0.998
	TG 40:6-	0.99 (0.88,1.13)	1.00 (0.89,1.11)	0.678096	0.998
	TG 42:6	0.96 (0.72,1.28)	1.08 (0.75,1.43)	0.646455	0.998
Energy metabolism	5-oxoproline	1.00 (0.87,1.18)	0.93 (0.79,1.15)	0.532	0.998
	palmitic acid	0.93 (0.70,1.38)	1.07 (0.93,1.42)	0.23	0.998
	phenylalanine	1.21 (0.90,1.35)	1.02 (0.91,1.12)	0.136	0.998
	uric acid	1.11 (0.86,1.32)	0.93 (0.80,1.02)	0.149	0.998
	D-glucosamine 6-phosphate	1.64 (0.90,2.84)	1.33 (0.58,2.40)	0.938804	0.998
	stearic acid	1.10 (0.91,1.41)	0.97 (0.69,1.34)	0.335308	0.998
	creatinine	1.01 (0.76,1.32)	1.06 (0.86,1.35)	0.496605	0.998
	creatine	1.09 (0.84,1.18)	1.04 (0.82,1.30)	0.761473	0.998
Intestinal flora	phenyllactate	1.22 (0.81,1.60)	0.94 (0.66,1.17)	0.203	0.998
	phenol sulfate	1.02 (0.54,1.37)	0.90 (0.85,1.01)	0.313	0.998
	3-(4-hydroxyphenyl)lactate	0.97 (0.79,1.33)	1.07 (0.79,1.50)	0.318759	0.998
	4-hydroxyphenylacetate	0.83 (0.34,1.26)	0.53 (0.23,0.94)	0.513078	0.998
	hippuric acid	0.74 (0.47,1.27)	0.68 (0.48,1.48)	0.196811	0.998
	indolepropionate	0.23 (0.16,0.35)	0.21 (0.14,0.85)	0.530653	0.998
	indoxyl sulfate	0.89 (0.59,1.37)	1.11 (0.69,1.58)	0.851332	0.998
	p-Cresol sulfate	0.46 (0.34,1.11)	0.62 (0.46,1.35)	0.835008	0.998
	phenylacetylglutamine	0.84 (0.63,1.17)	1.13 (0.62,1.32)	0.809215	0.998
Peptides	Phe-phe	0.92 (0.68,1.21)	1.13 (0.63,1.49)	0.701519	0.998
	Pro-Leu	1.04 (0.79,1.11)	0.96 (0.87,1.30)	0.491722	0.998
	Ala-Gly	0.99 (0.92,1.03)	1.00 (0.97,1.10)	0.258572	0.998
Amino Acids	tyrosine	0.90 (0.85,1.01)	1.03 (0.95,1.15)	0.0354573	0.998
	proline	1.01 (0.88,1.13)	1.05 (0.86,1.24)	0.698031	0.998
	homocysteine	1.07 (0.55,1.93)	0.96 (0.64,1.33)	0.143572	0.998
	iso-leucine	1.02 (0.82,1.15)	1.17 (0.89,1.26)	0.504445	0.998
	aspartylglutamic acid	1.07 (0.79,1.56)	0.94 (0.70,1.28)	0.934546	0.998
	D-(+)-Octopine	1.07 (0.63,1.43)	0.96 (0.71,1.82)	0.298875	0.998
	cycloserine	0.99 (0.85,1.10)	1.02 (0.89,1.38)	0.503063	0.998
	L-Canavanine	1.23 (0.81,1.63)	0.99 (0.41,2.03)	0.650863	0.998
	O-phospho-L-threonine	0.99 (0.85,1.18)	1.00 (0.89,1.11)	0.972055	0.998
	phenylacetyl-L-glutamine	1.08 (0.71,1.41)	1.04 (0.70,1.55)	0.840389	0.998
	tryptophan	1.06 (0.82,1.17)	1.00 (0.85,1.37)	0.86009	0.998
	valine	0.94 (0.88,1.07)	0.96 (0.88,1.09)	0.729383	0.998
	methionine	1.06 (0.96,1.23)	0.93 (0.77,1.02)	0.031	0.998
Phenols	coniferyl alcohol	1.06 (0.83,1.63)	0.91 (0.68,1.40）	0.779061	0.998
	catechin	1.10 (0.72,1.62)	0.93 (0.63,1.55)	0.393643	0.998
Hormone	epinephrine	0.93 (0.74,1.09)	0.99 (0.88,1.29)	0.810049	0.998
	acetylchloline	0.93 (0.83,1.13)	0.99 (0.82,1.24)	0.784929	0.998
	mesterolone	1.01 (0.59,1.20)	1.00 (0.64,1.49)	0.531985	0.998
	thyroxine	1.07 (0.66,1.44)	0.97 (0.68,2.01)	0.431263	0.998
	hydrocortisone	1.07 (0.81,1.31)	0.98 (0.79,1.45)	0.400552	0.998
Ureas	allantoic acid	0.93 (0.78,1.11)	1.03 (0.85,1.23)	0.154322	0.998
Sphingolipid	sphingosine-1-phosphate	1.02 (0.80,1.24)	1.04 (0.83,1.19)	0.717619	0.998
Nucleosides	uridine	1.00 (0.76,1.41)	0.94 (0.69,1.47)	0.379571	0.998
	nebularine	0.89 (0.64,1.68)	0.95 (0.54,2.03)	0.60799	0.998
	adenosine	0.81 (0.14,6.32)	0.30 (0.08,1.49)	0.148591	0.998
	hypoxanthine	0.98 (0.84,1.13)	0.93 (0.82,1.22)	0.145363	0.998
	xanthine	1.02 (0.83,1.16)	0.83 (0.73,1.24)	0.811413	0.998
Amines	DL-dihydrosphingosine	1.12 (0.54,1.47)	0.94 (0.38,1.71)	0.530348	0.998
organic acid	guanidinosuccinic acid	1.07 (0.79,1.45)	1.24 (0.76,1.80)	0.631746	0.998
	indolelactic acid	1.05 (0.80,1.43)	0.94 (0.80,1.65)	0.760126	0.998
Data are expressed as median (interquartile range). Statistical differences between interventions were assessed using two-tailed Student’s t test.

## Sheet: Supplementary Table 8
Supplementary Table 8. Changes in levels of bile acids of the study subjects before and after CS or RS treatment.
Bile acids (nmol/l)	CS (8W - 0W change)	RS (8W - 0W change)	CS-RS p value
βUCA	0.84 (0.45, 1.59)	0.84 (0.58, 1.30)	0.453
UCA	0.92 (0.53, 1.30)	1.16 (0.79, 1.71)	0.317
GUDCA	0.74 (0.35, 1.41)	0.71 (0.50, 1.26)	0.8
GHDCA	1.01 (0.83, 1.30)	0.94 (0.80, 1.20)	0.868
GHCA	0.97 (0.76, 1.38)	0.91 (0.69, 1.19)	0.663
GCA	0.86 (0.61, 1.98)	1.25 (0.63, 2.32)	0.056
TUDCA	0.76 (0.56, 1.12)	0.95 (0.63, 1.02)	0.931
TCA	0.75 (0.45, 1.56)	1.04 (0.67, 1.67)	0.124
dehydroLCA	1.00 (0.86, 1.26)	0.97 (0.75, 1.11)	0.795
isoLCA	0.97 (0.65, 1.30)	1.02 (0.76, 1.59)	0.844
LCA	0.91 (0.53, 1.68)	0.99 (0.67, 2.83)	0.94
NorDCA	0.98 (0.88, 1.13)	1.18 (0.97, 1.33)	0.119
7-ketoLCA	0.82 (0.33, 1.55)	1.64 (0.61, 3.61)	0.053
12-ketoLCA	1.04 (0.80, 1.37)	1.04 (0.89, 1.69)	0.147
CDCA	1.01 (0.41, 2.10)	1.12 (0.69, 2.17)	0.198
DCA	1.12 (0.60, 1.40)	1.23 (0.84, 2.59)	0.056
GLCA	1.03 (0.61, 1.47)	1.05 (0.81, 1.55)	0.584
LCA-S	1.10 (0.70, 1.58)	0.96 (0.64, 1.50)	0.296
βUDCA	0.54 (0.38, 1.37)	0.54 (0.39, 1.45)	0.537
βCDCA	0.67 (0.47, 1.59)	0.59 (0.42, 1.36)	0.081
βDCA	1.21 (0.41, 2.32)	0.97 (0.45, 2.40)	0.406
UDCA	0.73 (0.36, 1.56)	0.99 (0.70, 2.30)	0.447
HDCA	1.11 (0.78, 1.56)	1.03 (0.87, 1.54)	0.927
NorCA	0.96 (0.72, 1.48)	0.76 (0.64, 1.15)	0.996
7-DHCA	0.96 (0.52, 1.56)	1.59 (1.00, 3.47)	0.164
3-DHCA	1.00 (0.62, 1.51)	1.05 (0.81, 1.51)	0.228
βMCA	0.98 (0.87, 1.16)	0.82 (0.76, 1.24)	0.794
HCA	0.78 (0.56, 2.28)	1.03 (0.67, 1.70)	0.481
ACA	0.84 (0.60, 1.59)	1.06 (0.87, 2.23)	0.296
CA	0.94 (0.48, 2.34)	1.22 (0.71, 2.15)	0.55
GCDCA	0.90 (0.52, 1.29)	1.20 (0.78, 1.59)	0.155
GDCA	0.99 (0.51, 1.46)	1.14 (0.66, 3.44)	0.036
TCDCA	0.71 (0.48, 1.76)	0.85 (0.63, 1.61)	0.269
TDCA	0.78 (0.39, 1.66)	1.02 (0.70, 1.85)	0.069
GLCA-3S	1.07 (0.61, 1.75)	0.85 (0.45, 1.94)	0.767
CDCA-3G	1.03 (0.72, 1.47)	1.12 (0.91, 1.54)	0.328
βCA	1.28 (0.65, 1.86)	0.92 (0.42, 1.76)	0.102
βUCA, β-ursocholic acid; UCA, ursocholic acid; GUDCA, glycoursodeoxycholic acid; GHDCA, glycohyodeoxycholate; GHCA, glycohyocholate; GCA, glycocholic acid; TUDCA, tauroursodeoxycholic acid; TCA, taurocholic acid; dehydroLCA, dehydrolithocholic acid; isoLCA, isolithocholic acid; LCA, lithocholic acid; NorDCA, 3α,12α-dihydroxynorcholanate\23-nordeoxycholic acid; 7-ketoLCA , 7-ketolithocholic acid; …
Data are expressed as median (interquartile range). Statistical differences between interventions were assessed using linear mixed model.

## Sheet: Supplementary Table 9
Supplementary Table 9. Relationship between baseline abundance of key species and change in bile salt hydrolase gene abundance during RS treatment
Species	Spearman’s r	p value	FDR
Bacteroides vulgatus	0.561	<0.001	<0.001
Odoribacter splanchnicus	0.385	0.00408161	0.0122448
Bifidobacterium adolescentis	-0.254	0.0637147	0.152915
Bifidobacterium longum	0.13	0.348471	0.597379
Ruminococcus bromii	0.088	0.529351	0.794027
Alistipes putredinis	0.038	0.787333	0.872313
Parabacteroides merdae	-0.022	0.872313	0.872313
The change in gene abundance of bile salt hydrolase (BSH, K01442) are quantifiied as the log2 fold change post-treatment compared to pre-treatment. Statistical differences between interventions were assessed using two-tailed Spearman correlation.

[truncated: 2 more sheets: Supplementary Table 10, Supplementary Table 11]
