# Supplementary material for: Resistant starch intake facilitates weight loss in humans by reshaping the gut microbiota
Source: Nat Metab. 2024 Feb 26;6(3):578–97. doi: 10.1038/s42255-024-00988-y (PMC10963277; doi:10.1038/s42255-024-00988-y)
Supplement: Supplementary file 4 — Statistical Source Data. [file 42255_2024_988_MOESM4_ESM.xlsx]

## Sheet: Fig_2a
	X	Y
RS	0.0219453	-0.0133809
	0.0415513	-0.0200076
	0.0118304	0.040883
	-0.014123	0.0242502
	0.0178494	-0.000716531
	0.102956	0.0395758
	0.147736	0.111804
	0.0588689	0.0447547
	-0.0213558	-0.104566
	-0.0126089	0.0557187
	0.0565417	-0.0207818
	-0.126284	0.0533701
	0.0157823	-0.00120811
	0.000618554	-0.00430509
	0.038905	-0.0255725
	-0.0175148	-0.0697257
	0.0156206	0.0518661
	-0.00464674	-0.00212412
	0.05248	-0.0160451
	0.0147828	-0.0340284
	0.0417144	-0.00301246
	-0.161473	0.0221497
	0.0838346	0.0861283
	-0.136947	0.0763684
	0.0701337	-0.0295693
	-0.00689012	-0.0129204
	0.0426187	-0.0289409
CS	0.0481761	0.0259521
	-0.0717688	0.00986093
	-0.0206575	-0.037772
	-0.115451	0.00372092
	0.0305012	-0.0311135
	-0.0187851	-0.0583099
	0.00744072	-0.015828
	-0.034974	0.00534139
	-0.141726	0.0343723
	-0.0190231	-0.0261848
	-0.0603039	0.00723525
	0.00292529	-0.0187532
	-0.0264542	-0.0122965
	-0.0420043	-0.0160035
	0.11011	-0.00657928
	0.0180679	-0.0836055

## Sheet: Fig_2b
taxa	variable	CS (Mean ± s.e.m)	RS (Mean ± s.e.m)	p.adj (fdr)
Alistipes putredinis	log2FC	2.352 ± 1.068	-2.374 ± 0.905	0.05
Bifidobacterium adolescentis	log2FC	-0.116 ± 0.401	2.394 ± 0.798	0.05
Ruminococcus bromii	log2FC	-1.899 ± 1.056	3.417 ± 1.347	0.05
Bacteroides vulgatus	log2FC	0.306 ± 0.515	-1.688 ± 0.683	0.06
Bifidobacterium longum	log2FC	-0.748 ± 0.757	1.666 ± 0.629	0.12
Parabacteroides merdae	log2FC	1.557 ± 0.952	-2.345 ± 0.911	0.12
Odoribacter splanchnicus	log2FC	1.062 ± 0.996	-2.704 ± 1.456	0.15

## Sheet: Fig_2c-d
Phenotypes	Species	Normalized Interaction	Importance (signed)
ANGPTL4	Bacteroides vulgatus	0.0140653	0.379856
ANGPTL4	Bifidobacterium adolescentis	0.00461619	0.216302
ANGPTL4	Prevotella copri	-0.0130489	-0.32793
ANGPTL4	Ruminococcus bromii	0.00531299	0.361022
BMI	Bacteroides coprophilus	0.00486087	0.382751
BMI	Bacteroides ovatus	0.00114585	0.350515
BMI	Bifidobacterium adolescentis	-0.00357431	-0.867886
BMI	Dorea longicatena	-0.00503772	-0.670972
FM	Bifidobacterium longum	0.0190472	0.669536
FM	Dorea longicatena	-0.0099433	-0.392238
FM	Prevotella copri	0.00486741	0.280264
GIR	Prevotella copri	-0.138811	-1
GIR	Ruminococcus bromii	0.0190687	0.667946
VFA	Bifidobacterium adolescentis	-0.27	-0.27
VFA	Bifidobacterium longum	-0.00903846	-0.281472
Waist	Bifidobacterium adolescentis	-0.00232337	-0.364413
Waist	Eubacterium eligens	-0.00310486	-0.638257
Waist	Parabacteroides merdae	0.00143831	0.28094
