# Supplementary material for: Resistant starch intake facilitates weight loss in humans by reshaping the gut microbiota
Source: Nat Metab. 2024 Feb 26;6(3):578–97. doi: 10.1038/s42255-024-00988-y (PMC10963277; doi:10.1038/s42255-024-00988-y)
Supplement: Supplementary file 5 — Statistical Source Data. [file 42255_2024_988_MOESM5_ESM.xlsx]

## Sheet: Fig_3b
Bile acids	Phenotype	Correlation
βCDCA	Waist	0.161585
βCDCA	VFA	0.239727
βCDCA	Mvalue	-0.0610607
βCDCA	FM	0.236281
βCDCA	BMI	0.247137
βCDCA	ANGPTL4	-0.259954
7_ketoLCA	Waist	-0.14316
7_ketoLCA	VFA	-0.547085
7_ketoLCA	Mvalue	-0.0472846
7_ketoLCA	FM	-0.373167
7_ketoLCA	BMI	-0.376532
7_ketoLCA	ANGPTL4	0.587903
TDCA	Waist	-0.698006
TDCA	VFA	-0.411753
TDCA	Mvalue	0.452726
TDCA	FM	-0.71533
TDCA	BMI	-0.773876
TDCA	ANGPTL4	0.456452
GDCA	Waist	-0.756641
GDCA	VFA	-0.480289
GDCA	Mvalue	0.480473
GDCA	FM	-0.792037
GDCA	BMI	-0.854867
GDCA	ANGPTL4	0.531065
DCA	Waist	-0.36697
DCA	VFA	-0.610941
DCA	Mvalue	0.118528
DCA	FM	-0.569164
DCA	BMI	-0.592574
DCA	ANGPTL4	0.661427

## Sheet: Fig_3c
Bile acids	Species	Correlation
βCDCA	Prevotella copri	-0.405685
βCDCA	Bacteroides ovatus	0.428941
7_ketoLCA	Prevotella copri	0.420767
7_ketoLCA	Parabacteroides merdae	-0.414245
7_ketoLCA	Odoribacter splanchnicus	-0.485052
7_ketoLCA	Bacteroides vulgatus	-0.490214
7_ketoLCA	Bacteroides ovatus	-0.536876
TDCA	Ruminococcus bromii	0.464577
TDCA	Dorea longicatena	0.470326
TDCA	Bifidobacterium longum	0.662149
TDCA	Bifidobacterium adolescentis	0.510477
TDCA	Bacteroides coprophilus	-0.436552
TDCA	Alistipes putredinis	-0.526409
GDCA	Ruminococcus bromii	0.502936
GDCA	Parabacteroides merdae	-0.468141
GDCA	Odoribacter splanchnicus	-0.41708
GDCA	Eubacterium eligens	-0.402819
GDCA	Dorea longicatena	0.448804
GDCA	Bifidobacterium longum	0.674117
GDCA	Bifidobacterium adolescentis	0.522043
GDCA	Bacteroides vulgatus	-0.427632
GDCA	Bacteroides ovatus	-0.416668
GDCA	Bacteroides coprophilus	-0.451007
GDCA	Alistipes putredinis	-0.590125
DCA	Prevotella copri	0.601212
DCA	Parabacteroides merdae	-0.59811
DCA	Odoribacter splanchnicus	-0.699035
DCA	Bacteroides vulgatus	-0.706536
DCA	Bacteroides ovatus	-0.773272
DCA	Alistipes putredinis	-0.472275

## Sheet: Fig_3d
	Biphenyl_degradation	Cyanoamino_acid_metabolism	Tetracycline_biosynthesis	Type_III_secretion_system	Arginine_and_proline_metabolism	Polyketide_sugar_unit_biosynthesis	ABC_transporters	Biosynthesis_of_vancomycin_group_antibiotics	Peptidoglycan_biosynthesis	Styrene_degradation	Lysine_biosynthesis	Methylnaphthalene_degradation	Riboflavin_metabolism	Streptomycin_biosynthesis	Starch_and_sucrose_metabolism	Terpenoid_biosynthesis	Two-component_system	Limonene_and_pinene_degradation	Naphthalene_and_anthracene_degradation	Biosynthesis_of_unsaturated_fatty_acids	Ethylbenzene_degradation	Lipoic_acid_metabolism	Tetrachloroethene_degradation	Geraniol_degradation	Synthesis_and_degradation_of_ketone_bodies	Glycerophospholipid_metabolism	1_4-Dichlorobenzene_degradation	Valine_leucine_and_isoleucine_biosynthesis
7_ketoLCA	-0.419271	0.689484	-0.634469	-0.158157	0.469314	0.6722	-0.336873	0.559484	0.390848	-0.63246	0.511281	-0.531376	0.636711	0.629311	0.661158	0.60864	-0.123073	-0.681401	-0.686245	-0.16857	-0.633863	-0.67815	-0.668177	-0.517817	-0.602658	-0.130613	-0.709643	0.505874
DCA	-0.241373	0.740872	-0.578405	0.085348	0.610979	0.74043	-0.083972	0.603318	0.636182	-0.63592	0.704869	-0.672414	0.713305	0.719801	0.790634	0.77037	0.137524	-0.727031	-0.763458	0.083646	-0.719233	-0.800611	-0.692422	-0.635741	-0.557301	0.134079	-0.788537	0.685352
βCDCA	-0.244632	-0.069104	-0.078061	-0.334049	-0.19326	-0.092221	-0.347271	-0.059001	-0.335498	0.003524	-0.264344	0.192281	-0.103752	-0.122813	-0.176184	-0.220492	-0.357408	0.061228	0.104506	-0.346009	0.115786	0.166538	0.031943	0.160628	-0.063326	-0.363034	0.106763	-0.245015
GDCA	0.444507	0.101456	0.156781	0.594617	0.327274	0.142795	0.623298	0.087495	0.580794	0.01265	0.451549	-0.323692	0.164217	0.198097	0.291394	0.371205	0.634819	-0.087789	-0.164069	0.616047	-0.185551	-0.273853	-0.036469	-0.268202	0.129811	0.64498	-0.167358	0.417577
TDCA	0.601837	-0.097421	0.357774	0.68466	0.210469	-0.047941	0.768845	-0.073513	0.505679	0.20268	0.33113	-0.188071	-0.014368	0.024161	0.114643	0.215896	0.717262	0.109653	0.029338	0.710746	-0.009352	-0.09076	0.160709	-0.132646	0.319353	0.730408	0.032809	0.296332
