# Supplementary material for: Resistant starch intake facilitates weight loss in humans by reshaping the gut microbiota
Source: Nat Metab. 2024 Feb 26;6(3):578–97. doi: 10.1038/s42255-024-00988-y (PMC10963277; doi:10.1038/s42255-024-00988-y)
Supplement: Supplementary file 6 — Statistical Source Data. [file 42255_2024_988_MOESM6_ESM.xlsx]

## Sheet: Fig_4b
	0	3	7	10	14
CS	34.3	34.2	34.2	34.29	34.57
	30.2	29	30.2	30.69	30.66
	31	31.3	31.2	30.68	32
	29.91	27.64	27.2	29.14	30.12
	28.43	27.98	27.4	29.42	30.05
	32.9	32.28	33.2	32.97	34.03
	33.8	33.2214	33.4243	33.9943	34.69
	33	32.8214	33.0243	33.5943	34.29
	34.7	34.5	34.6	34.5	34.7
	30	29.8	30.4	30.9	31.1
	29.7	27.4	27.8	29.2	30.4
	28.7	28.5	27.7	29.5	30.3
	32.6	32	32.8	33	33.8
	33.5	33	33.1	33.7	34.5
	33.2	33	33.1	33.5	34.2
	31.8	31	31.1	31.9	32.8
RS	31.3	28.9561	30.1	30.58	27.31
	33.2	32.5119	31.6	31.8	31.72
	33.2	33.2309	32	31.56	30.68
	31.3	29.9679	31.4	29.87	28.29
	31.2	31.4511	29.8	29.24	28.74
	30.7	28.626	29.4	27.19	26.85
	31.5	30.4906	30.4167	29.74	28.6317
	32.2	31.1906	31.1167	30.44	29.3317
	31.7	29.5	29.9	29	27.7
	32.9	32.3	31.3	31.5	31.2
	32.8	32.7	31.2	31	30.8
	31	29.6	30.1	29.3	28.2
	31.1	31	29.7	28.9	28.1
	30.6	28.9	29.2	29	28.3
	31.7	30.6	30.4	29.8	28.5
	32	31.4	31.2	30.1	28.5

## Sheet: Fig_4c
	0d	7d	14d
CS	8.75	8.774	9.53
	7.76	7.73	8.25
	7.67	7.62	7.87
	9.57	9.91	11.18
	7.42	7.42	8.26
	8.83	8.57	9.39
	8.06	8.23	8.42
	7.87	7.82	8.21
	8.45	8.37	9.22
	7.98	7.92	8.47
	7.42	7.41	7.62
	9.68	10.12	10.42
	7.44	7.48	8.09
	8.63	8.35	9.17
	7.89	8.05	8.29
	8.44	8.45	8.82
RS	7.86	7.02	6.27
	9.47	8.21	8.58
	8.83	8.37	8.14
	7.58	7.11	6.05
	7.73	6.75	5.9
	8.13	5.85	4.47
	8.36	7.31	6.66
	8.16	7.11	6.44
	7.64	6.79	6.01
	9.21	8.04	7.38
	8.67	8.19	7.86
	7.74	7.32	6.29
	7.75	6.72	5.91
	7.59	6.58	5.71
	8.19	7.18	6.49
	8.79	7.79	7.04

## Sheet: Fig_4e
	iSAT	eWAT	pWAT	mWAT
CS	0.77	1.44	0.76	0.64
	0.86	1.64	0.66	0.64
	0.74	1.61	0.7	0.63
	0.76	1.58	0.69	0.62
	0.64	2.03	0.78	0.66
	0.69	1.5	0.65	0.59
	0.77	1.53	0.68	0.66
	0.73	1.6	0.71	0.56
	0.75	1.46	0.73	0.69
	0.83	1.61	0.69	0.64
	0.75	1.65	0.74	0.63
	0.72	1.54	0.67	0.56
	0.67	1.83	0.79	0.58
	0.69	1.68	0.69	0.64
	0.78	1.56	0.7	0.54
	0.72	1.64	0.68	0.37
RS	0.59	1.14	0.41	0.41
	0.32	0.69	0.21	0.23
	0.83	1.48	0.57	0.45
	0.8	1.56	0.58	0.44
	0.55	1.1	0.47	0.4
	0.52	1.04	0.38	0.45
	0.57	1.03	0.34	0.47
	0.57	1.02	0.31	0.42
	0.51	1.09	0.39	0.46
	0.34	0.78	0.28	0.42
	0.49	1.36	0.56	0.43
	0.55	1.53	0.59	0.44
	0.5	1.19	0.49	0.4
	0.56	1.18	0.39	0.43
	0.48	1.03	0.32	0.42
	0.5	1.01	0.33	0.25

## Sheet: Fig_4g
	iSAT	eWAT	mWAT
CS	19.64	37.5	41.29
	20.96	30.39	29.56
	19.24	45.75	38.32
	20.53	49.95	21.7
	21.67	31.65	35.27
RS	20.89	25.02	13.62
	17.96	27.44	16.92
	20.26	20.51	21.3
	18.8	32.79	11.27
	17.44	28.22	29.32
