# Supplementary material for: Resistant starch intake facilitates weight loss in humans by reshaping the gut microbiota
Source: Nat Metab. 2024 Feb 26;6(3):578–97. doi: 10.1038/s42255-024-00988-y (PMC10963277; doi:10.1038/s42255-024-00988-y)
Supplement: Supplementary file 7 — Statistical Source Data. [file 42255_2024_988_MOESM7_ESM.xlsx]

## Sheet: Fig_5a
	MCP-1	IL-1β	IL-6	IL-10
CS	41.93	3.83	4.99	10.89
	52.32	0.03	4.18	10.2
	317.28	0.78	0.94	11.59
	183.46	1.73	3.98	8.11
	162.38	0.78	4.21	8
	48.17	1.45	3.38	12.87
	123.25	1.95	2.89	11.65
	68.81	0.97	2.71	11.32
	53.69	3.96	5.26	10.82
	49.52	0.15	4.26	11.26
	126.36	0.98	1.36	10.69
	256.3	1.69	3.68	9.12
	109.35	0.79	4.02	7.61
	136.35	1.96	2.96	10.36
	126.63	1.58	3.59	9.45
	112.36	0.99	2.36	11.85
RS	52.32	0.41	0	12.28
	16.74	1.16	1.75	10.2
	37.76	0	0	17.85
	52.32	0	0	13.67
	46.1	0	0.94	11.5
	35.67	0	0.5	11.3
	62.64	0.37	0.24	10.4
	58.52	0.18	0.77	16.9
	46.35	0.31	0	11.58
	39.85	1.12	0	10.69
	36.25	0.19	0	16.96
	49.35	0	1.63	14.69
	45.23	0	0.97	11.69
	39.58	0.29	0.63	10.69
	49.36	0.86	0.69	11.36
	59.23	0.39	0.59	10.63

## Sheet: Fig_5b
	MCP-1	IL-1β	IL-6	IL-10
CS	0.73	0.71	0.59	0.54
	1	1.35	0.91	0.5
	0.76	0.78	0.6	0.59
	1.34	1.17	1.37	2.07
	1.27	1.46	1.33	0.92
	0.89	0.54	1.19	1.38
	1.15	1.29	1.31	1.25
	0.9	0.79	0.72	0.75
	0.78	0.72	0.64	0.56
	1.03	1.36	0.9	0.52
	0.79	0.76	0.61	0.61
	1.29	1.2	1.23	1.98
	1.19	1.41	1.32	0.94
	0.86	0.5	1.23	1.32
	1.16	1.31	1.36	1.26
	0.98	0.81	0.69	0.79
RS	0.35	0.4	0.34	1.48
	0.38	0.48	0.42	1.54
	0.34	0.32	0.43	1.1
	1.07	1.06	1.06	2.24
	1.12	0.72	1.19	1.68
	0.45	0.28	0.84	2.19
	0.81	0.64	1.02	2.09
	0.49	0.45	0.49	1.41
	0.39	0.43	0.36	1.51
	0.4	0.47	0.45	1.62
	0.29	0.36	0.46	1.02
	1.1	1.01	1.01	2.19
	0.95	0.69	1.15	1.62
	0.49	0.34	0.89	2.23
	0.89	0.61	1.09	1.96
	0.49	0.49	0.51	1.61

## Sheet: Fig_5c
CS	RS
16.05	13.93
11.41	6.88
16.93	6.4597
15.109	6.258
18.6	8.28
14.2	7.09
16.3	9.32
17.63	8.54
20.89	5.63
12.39	7.26
15.99	5.21
14.66	8.36
15.39	8.26
19.36	8.01
12.69	7.96
16.68	12.69

## Sheet: Fig_5d
	ZO-1	Occlidin
CS	1.06	1.13
	0.93	0.72
	1.28	1.29
	0.87	0.56
	1.14	1.11
	1.19	1.09
	0.89	0.82
	0.71	1.28
	1.14	1.26
	0.85	0.63
	1.21	1.31
	0.85	0.52
	1.16	1.23
	1.12	0.96
	0.85	0.96
	0.75	1.15
RS	3.58	2.55
	4.38	2.29
	3.91	2.83
	4.89	2.98
	3.71	1.89
	3.61	1.85
	4.49	1.93
	3.91	1.84
	3.69	2.69
	4.26	1.96
	4.06	2.96
	4.71	1.99
	3.89	1.96
	3.57	1.93
	4.53	1.86
	3.72	2.68

## Sheet: Fig_5f
	ZO-1	Occlidin
CS	4.2	6.5
	4.6	7.4
	5.7	8.9
	5.2	5.5
	4.9	4.9
	4.1	5.6
	6.2	7.1
	5.8	4.6
	5.6	7.6
	3.5	6.4
	6.1	9.5
	4.2	4.5
	5.6	5.2
	4.9	4.9
	5.1	7.5
	5.5	4.7
RS	17.3	20
	15.9	18.5
	17.4	17
	15.5	19.5
	18	18.1
	17.2	17.7
	16.4	13
	16.6	17.4
	18.6	19.8
	14.5	18.4
	18.6	18.3
	14.9	18.4
	19.6	18.9
	16.5	16.8
	15.9	14.4
	14.6	16.4

## Sheet: Fig_5g
CS	RS
3.28	0.03
0.37	0.04
2.9	0.02
1.26	0.04
0.22	0.04
2.01	0.06
1.85	0.03
1.43	0.05
3.12	0.06
0.39	0.05
2.59	0.05
1.45	0.03
0.29	0.04
1.86	0.04
1.69	0.02
1.49	0.06

## Sheet: Fig_5h
CS	RS
16.4	4.2
23.25	9.8
28.6	6.9
18.72	7.43
29.86	5.48
16.8	6.42
18.2	9.87
6.8	12.4
17.56	4.9
21.64	9.1
29.48	7.6
16.78	6.42
19.56	5.69
17.1	6.79
15.63	10.61
9.1	9.54

## Sheet: Fig_5i
CS	RS
0.5789	0.8018
0.6183	2.3477
0.6247	1.7426
1.4303	8.4343
1.5329	16.6512
1.1067	15.1723
1.2784	9.1086
0.831	5.9126
0.6823	1.9635
0.5196	2.4562
0.7139	2.8523
1.1592	7.9852
1.4986	14.9323
1.2994	13.5924
1.2841	10.5923
0.8452	6.5249

## Sheet: Fig_5j
CS	RS
1.01	0.51
1.16	0.38
0.96	0.74
1.19	0.62
0.89	0.49
0.9	0.58
1.04	0.32
0.91	0.41
1.12	0.62
1.06	0.31
0.98	0.62
1.16	0.52
0.92	0.59
0.86	0.49
0.99	0.39
0.89	0.42

## Sheet: Fig_5k
CS	RS
59.7	7.46
49.3	9.68
48.75	9.69
43.54	10.24
40.32	11.06
33.27	17.82
30.83	19.14
27.65	23.33
49.3	8.63
59.6	8.52
37.63	7.59
52.21	12.36
35.69	10.56
39.56	16.69
27.96	20.69
29.63	19.56

[truncated: 2 more sheets: Fig_5l, Fig_5m]
