# Supplementary material for: Resistant starch intake facilitates weight loss in humans by reshaping the gut microbiota
Source: Nat Metab. 2024 Feb 26;6(3):578–97. doi: 10.1038/s42255-024-00988-y (PMC10963277; doi:10.1038/s42255-024-00988-y)
Supplement: Supplementary file 8 — Statistical Source Data. [file 42255_2024_988_MOESM8_ESM.xlsx]

## Sheet: Fig_6b
WD+B.a	WD+hk-B.a	WD
2.70757	0.002	0.001
3.17609	0.003	0.023
3.09342	0.012	0.015
3.79239	0.001	0.003
3.43297	0.003	0.014
3.49969	0.014	0.032
3.31175	0.016	0.001
3.32428	0.02	0.013

## Sheet: Fig_6c
WD+B.a	WD+hk-B.a	WD
43.3	42.5	50
37.5	43	42.8
39.5	42.1	43.9
35	46.6	42.9
38	37.8	39.7
39	45.8	41.2
37.2	38.9	39.4
36.7	37.4	39.4

## Sheet: Fig_6d
	iSAT	eWAT	pWAT	mWAT
WD+B.a	0.4822	1.7092	0.5082	0.3816
	0.7845	2.4144	0.924	0.5765
	0.5064	2.415	0.8044	0.403
	0.6385	2.0022	0.7631	0.3686
	0.52	1.6828	0.3722	0.384
	0.53	2.0972	0.6023	0.8185
	0.513	1.872	0.5412	0.7152
	0.6095	1.0601	0.4203	0.3098
WD+hk-B.a	1.3441	2.4118	1.0405	0.7997
	1.5189	2.688	1.0058	1.2772
	1.3304	2.6009	1.004	0.7465
	1.1434	2.1703	0.6794	0.4103
	1.8198	2.7819	1.0671	0.87
	0.913	1.9697	0.8024	0.5484
	1.6987	2.2295	1.3337	1.0854
	0.906	2.1758	0.7666	0.8311
WD	0.9992	2.831	0.9495	0.6187
	1.6252	2.546	0.9134	0.9792
	2.293	2.4313	1.249	1.4014
	1.584	2.3427	1.0645	0.8771
	1.052	2.7482	0.8524	0.6305
	0.962	2.4748	0.9636	0.709
	1.1087	2.2733	0.7543	0.7384
	1.3125	2.4777	1.0757	0.6552

## Sheet: Fig_6f
WD+B.a	WD+hk-B.a	WD
18.39	14.69	9.02
15.09	13.95	9.6
18.63	11.07	7.96
15.45	10.88	10.99
17.97	10.53	10.66

## Sheet: Fig_6g
WD+B.a	WD+hk-B.a	WD
1.09763	0.37746	0.46794
0.904001	0.138638	0.929416
1.27403	0.228362	0.0478411
1.37497	0.0927439	0.230749
1.74641	0.237236	0.334342
1.01705	0.645906	0.498061
1.8524	0.340186	0.654922
1.19284	0.358339	0.888471

## Sheet: Fig_6h
WD+B.a	WD+hk-B.a	WD
0.73	0.89	1
0.76	0.76	1.1
0.69	0.88	1
0.55	0.76	1.08
0.68	0.83	1
0.48	0.64	0.93
0.57	0.57	0.99
0.43	0.88	0.91

## Sheet: Fig_6i
WD+B.a	WD+hk-B.a	WD
24.46	22.89	32.75
11.32	25.83	27.3
34.7	33.42	60.02
25	36.05	37.08
18.75	24.95	86.41
26.54	58.45	36.52
20.13	23.98	55.34
22.12	55.31	44.32

## Sheet: Fig_6j
WD+B.a	WD+hk-B.a	WD
6.92	4.36	8.19
12.13	8.26	5.36
6.23	4.81	5.64
13.06	4.52	5.98
17.37	5.71	6.41
6.89	5.71	3.25
9.62	5.05	6.92
17.99	6.94	4.55

## Sheet: Fig_6k
WD+B.a	WD+hk-B.a	WD
1.41	2.72	1.37
1.52	1.76	1.87
2.53	1.19	1.42
2.68	0.76	1.41
3.2	1.45	1.38
1.59	1.26	1.42
2.89	1.7	1.9
1.74	0.72	0.76
