# Supplementary material for: Resistant starch intake facilitates weight loss in humans by reshaping the gut microbiota
Source: Nat Metab. 2024 Feb 26;6(3):578–97. doi: 10.1038/s42255-024-00988-y (PMC10963277; doi:10.1038/s42255-024-00988-y)
Supplement: Supplementary file 9 — Statistical Source Data. [file 42255_2024_988_MOESM9_ESM.xlsx]

## Sheet: Fig_7b
RS+B.a	RS+PBS	CS+PBS
5.19324e+08	0	0
4.22397e+08	0	0
292358804	0	0
322169059	0	0
6.15385e+08	0	0

## Sheet: Fig_7c
RS+B.a	RS+PBS	CS+PBS
22.1974	23.0988	22.5233
21.193	23.7268	22.8593
20.6939	24.191	23.0564
21.9019	22.968	23.8124
22.1668	22.473	23.0045

## Sheet: Fig_7d
	RS+B.a					RS+PBS					CS+PBS
0 min	7.47	7.78	5.68	7.42	7.22	7.08	6.85	7.3	7.64	5.5	5.12	6.49	6.74	6.87	6.24
10 min	18.51	18.09	17.66	17.66	17.66	14.04	17.64	22.58	17.41	20.8	18.73	17.85	19.23	17.73	21.73
20 min	19.46	21.88	19.67	18.16	20.27	22.24	23.37	24.94	23.48	21.7	29.34	27.34	24.09	24.59	22.43
30 min	16.72	14.2	16.51	13.24	15.45	22.36	18.31	21.68	25.16	15.5	25.09	17.48	20.6	23.1	16.53
45 min	13.57	12.1	12.41	12.44	11.44	12.13	11.12	15.17	16.74	11.2	19.98	14.23	14.23	17.98	14.22
60 min	11.88	11.46	11.67	11.74	11.84	11.12	10.11	12.36	11.57	11.9	14.73	10.86	12.23	13.98	11.79
90 min	9.57	9.36	8.41	9.63	9.53	8.76	8.88	8.88	9.5	9.2	10.11	9.11	9.74	8.49	10.17
120 min	9.47	8.83	8.73	8.41	9.23	8.09	7.9	9	7.9	8	7.99	8.86	8.74	8.11	9.02

## Sheet: Fig_7e
	RS+B.a					RS+PBS					CS+PBS
0 min	9.89	9.89	9.78	9.13	9.23	9.89	10.67	9.55	10	9.3	8.99	9.74	10.49	11.36	10.86
10 min	8.31	7.73	8.23	7.93	8.93	9.32	10.45	9.21	11.01	9.1	10.11	10.24	9.86	10.49	9.99
20 min	7.47	7.22	6.42	6.82	5.92	6.63	7.75	7.86	7.08	9.4	7.49	6.74	7.49	8.36	7.62
40 min	6	5.62	5.42	5.32	4.21	5.84	6.63	6.4	6.4	8.3	7.24	6.49	6.62	7.99	6.49
60 min	6.63	5.22	5.62	4.72	5.02	5.62	6.18	4.72	6.07	7.7	7.24	6.24	5.12	8.11	7.12
90 min	5.36	5.82	5.22	5.92	5.42	5.39	6.52	5.39	6.07	7.4	5.87	5.24	4.87	8.74	7.99

## Sheet: Fig_7f
	lean mass	fat mass
RS+B.a	19.1401	3.25703
	19.7426	3.13578
	16.3821	2.94709
	19.6159	3.42246
	17.3127	3.64447
RS+PBS	16.2527	3.59875
	18.8839	3.71804
	17.2558	3.55847
	18.5499	4.38725
	18.5855	3.96184
CS+PBS	17.5886	4.0437
	17.8243	4.3957
	18.0706	4.657
	17.5408	4.0373
	17.2069	5.0266

## Sheet: Fig_7g
RS+B.a	RS+PBS	CS+PBS
28398.5	32458.1	34202.6
30341.2	38977.1	34806.2
26876.9	41483.7	43759.4
35082.1	37380.5	45486.2
31739.2	31117.8	36753.8

## Sheet: Fig_7h
	ZO-1	Occludin
RS+B.a	1.58322	2.29505
	2.11091	4.09404
	1.31755	1.72133
	2.30995	3.81987
	1.59423	2.57313
RS+PBS	0.507987	0.579759
	0.674955	1.42753
	0.696339	0.602288
	0.546337	0.814239
	0.689137	0.995522
CS+PBS	1.4772	0.723731
	0.854328	1.34586
	1.31755	1.13566
	0.748909	0.462821
	0.602011	1.33194

## Sheet: Fig_7i
	IL-6	MCP-1	IL-1β	IL-10
RS+B.a	0.230261	0.165946	0.227416	1.64847
	0.19701	0.238785	1.06689	0.387195
	0.114732	0.129748	0.324977	1.02536
	0.0854568	0.270516	0.593948	2.66869
	0.0713639	0.207156	0.71124	1.06152
RS+PBS	0.292466	0.296024	0.59601	0.540037
	0.651275	0.968475	0.699021	1.70661
	0.353882	0.16423	1.20866	0.62034
	0.33133	0.721358	0.894038	1.24499
	0.316733	0.872838	0.59601	0.6907
CS+PBS	1.64301	1.69207	1.32263	1.09895
	0.681289	0.433405	0.694193	0.588915
	0.905219	0.638955	1.39804	1.63142
	0.83009	0.531738	0.694193	1.47032
	0.940395	1.70384	0.890945	0.210389

## Sheet: Fig_7j
RS+B.a	RS+PBS	CS+PBS
4.79289	0.327802	0.0833828
3.89303	0.450905	1.87371
7.18951	0.161644	1.50097
4.36474	0.607474	0.685816
2.82039	1.52721	0.856126

## Sheet: Fig_7k
RS+B.a	RS+PBS	CS+PBS
0.726587	0.888821	1.6693
0.75743	0.858128	0.842965
0.858828	1.20566	0.800344
0.854538	1.31015	0.885548
0.789788	0.863323	0.80184

[truncated: 2 more sheets: Fig_7l, Fig_7m]
