# Supplementary material for: Resistant starch intake facilitates weight loss in humans by reshaping the gut microbiota
Source: Nat Metab. 2024 Feb 26;6(3):578–97. doi: 10.1038/s42255-024-00988-y (PMC10963277; doi:10.1038/s42255-024-00988-y)
Supplement: Supplementary file 10 — Statistical Source Data. [file 42255_2024_988_MOESM10_ESM.xlsx]

## Sheet: Extended_fig_3a
ID	CS_13_0	CS_13_8	RS_13_0	RS_13_8	CS_24_0	CS_24_8	RS_24_0	RS_24_8	CS_45_0	CS_45_8	RS_45_0	RS_45_8	RS_46_0	RS_46_8	RS_62_0	RS_62_8	CS_63_0	CS_63_8	RS_63_0	RS_63_8	RS_69_0	RS_69_8	RS_79_0	RS_79_8	RS_84_0	RS_84_8	RS_87_0	RS_87_8	CS_90_0	CS_90_8	RS_90_0	RS_90_8	CS_91_0	CS_91_8	RS_91_0	RS_91_8	CS_01_0	CS_01_8	RS_01_0	RS_01_8	CS_02_0	CS_02_8	RS_02_0	RS_02_8	CS_08_0	CS_08_8	RS_08_0	RS_08_8	CS_10_0
Bifidobacterium_adolescentis	0	0	0	0.0014	0	0	0	0	0	0	0	0.00169	0	0	0.01749	0.00165	0	0	0	0	0.09198	0.08229	0	0	0	0	0	0.83357	0	0	0	0.00349	0	0	0	0	0	0	0	0.00081	0.50545	0.55676	0.40992	3.45976	0.39967	1.16629	3.95134	22.5609	0
Bifidobacterium_longum	0.16288	0.95419	0.10068	1.09608	0	0	0	0	0	0	0	0	0.10327	0.75878	0	0.00353	10.8358	0.05555	0.20214	1.16671	0.05151	0.58886	2.84383	1.01516	0.0033	0.00478	0.31105	0.15828	0.12994	0.06889	0.00901	2.4952	3.22393	0.37552	0.80167	1.0888	1.53061	3.38641	1.497	2.10518	0.09334	0.05203	0.20779	0.70208	0.2637	0.11252	0.16956	0.44491	0.01655
Bifidobacterium_pseudocatenulatum	0.06738	0.39894	0.06416	0.68755	0.00552	0.18919	0.07091	0.02311	0.02242	0.08791	0.42562	1.01118	0.1109	0.37792	0	0	1.79836	0.00335	0.11167	0.32462	0.06713	0.10874	2.44898	1.60693	0	0	0.19444	0.01149	0.08649	0.00328	0	4.41547	0	0	0	0	0.41212	1.67327	0.16672	0.63145	0.01289	0	0.02293	0.16401	0.03219	0.03266	0.02795	0.00576	0
Collinsella_aerofaciens	0.25397	0.2785	0.0678	0.12167	0.06573	0.66359	0.59758	0.19659	1.05722	0.25865	0.0953	0.28	0.28268	1.00421	0.16246	0.06524	0.71538	0.05601	0.2936	1.34339	0.62011	0.43293	0	0	0	0	0.97424	0.53374	0.17144	0.69213	0.43621	1.54283	0	0	0	0	0	0	0	0	0.51372	0.19301	0.51112	1.45078	0	0	0	0	0
Bacteroides_caccae	3.6009	0.59641	0.67884	0.87743	0	0	0	0	0.1141	0.20664	0.01369	0.28854	0.12248	0.00949	1.12199	0.63803	0.00248	1.45483	2.19085	0.92797	0.7988	0.88105	2.41535	0	0.0075	0.12768	0.05367	1.01198	0.41959	0.28983	1.92547	0.30826	0	0	0.00367	0	0	0	0	0	3.33828	1.55238	1.0053	0.53628	0.08506	0.69743	0.20309	0.57517	3.80777
Bacteroides_coprocola	0	0.07236	0.01011	0.04678	0.00432	0	0.00341	0	0.00172	0	0.00241	0	11.6707	0.19873	4.0078	5.67711	0.48777	6.4209	9.67915	2.62239	0	0	0	0	3.12296	1.12858	0	0	0.01368	0	0.01006	0.00038	11.4975	3.30304	6.29732	4.90038	0	0.01776	0.01684	0	3.41519	3.10523	4.09656	1.53182	2.95859	6.81434	6.129	1.4161	20.7018
Bacteroides_coprophilus	0	0.00053	0	0	0	0	0	0	0	0	0	0	0	0	0.0104	0.00063	0.23998	3.93125	8.17343	1.6785	0	0	0	0	0	0	0	0	0	0	0.00164	0	0	0	0.00039	0	0	0	0	0	0	0	0	0	8.27271	8.90117	7.51254	1.60169	0
Bacteroides_dorei	0.00171	3.30209	0.00724	3.41764	0.14585	0.15732	2.56881	0.03705	0.20184	0.12144	0.00713	0.08249	0.01407	0.00063	0.01808	0.94545	0	0	0.00255	0.00813	2.22658	1.4183	1.3847	0.16121	0.00056	0.00284	0	0.00129	0.1069	0.001	0.17967	0.03465	2.68941	1.83059	2.69431	1.62396	1.10938	1.09414	0.83678	0.00176	0	0.00147	0	0	0.01834	0.04932	0.05882	0.00081	8.49917
Bacteroides_eggerthii	0.30919	0.10092	0.96945	6.35982	0	0	0	0	0	0	0	0	0	0	0.11335	0.00326	0	0	0	0	0.04627	0.02781	15.8551	2.28713	0.00547	0.24289	0	0	0.0326	3.43653	0.3866	1.46201	0	0	0	0	0	0	0	0	0	0	0	0	0.00303	0.05908	0.01507	0	0
Bacteroides_massiliensis	10.6131	7.92215	19.0079	4.05326	0.00062	0	0.00085	0	0.00305	0.001	0.00027	0	0.67285	0.05009	5.53184	5.82815	0.0015	0	0.00356	0.00626	7.7681	13.205	0.0024	0.004	0.6061	2.51937	0.00942	0.00092	0.32535	0.93026	5.32291	0.1606	1.96819	2.88603	1.33366	3.59632	0.00346	0	0.00495	0	0.0032	0	0	0	0.3422	0.31525	0.25496	0	0.00196
Bacteroides_ovatus	5.83142	1.32918	8.15423	11.9028	0.18586	0.57437	13.3274	0.06245	0.18682	0.14829	0.38817	0.22001	0.04932	0.00298	0.18708	0.2437	0.00315	0.12793	0.03666	0.0025	0.99769	1.4111	0.04061	0.00771	0.00989	0.10793	0.0144	0.13724	0.25052	1.58339	0.54399	0.12119	4.80856	0.99647	0.76617	1.16324	0.00361	0.01091	0.05098	0.00335	1.86498	1.32588	1.0803	0.64789	0.03153	0.16775	0.13183	0.06706	11.516
Bacteroides_plebeius	0.00988	18.2804	0.01109	0.01772	1.79203	6.96806	10.5075	0.16499	9.80049	14.6862	7.03836	9.27962	0	0.01106	0.00094	0.00506	0.03747	1.94331	1.82807	0.93534	0	0	0.00089	0	3.90996	3.56266	1.54565	0.13846	2.36498	6.5621	3.61974	1.84006	0	0.00081	0	0.00263	38.813	29.5238	18.456	29.197	0.00737	0	0.00564	0.00084	5.15906	9.33352	5.29916	1.67874	0.00462
Bacteroides_sp_4_3_47FAA	0	0	0	0	0	0	0	0	45.8941	40.2117	26.549	13.6456	0	0	0	17.8773	0	0	0	0	0	0	0	0	0	0	0	0	0	0	0	0	0	0	0	0	0	0	0	0	0	0	0	0	0	0	0	0	0
Bacteroides_stercoris	14.1524	3.94999	15.5546	8.88226	0.18456	2.2816	10.6511	0.09283	7.96458	5.92099	4.02556	5.66631	0.4399	0.03051	2.05931	1.34695	0.02335	0.97088	0.50299	0.37947	43.3054	14.7525	0.02661	0.0072	0.29246	0.58241	0.04205	0.03408	2.64896	1.29622	8.59299	4.30546	35.1276	38.4387	45.2965	29.1206	0.02779	0.02103	0.00778	0.00377	11.3389	5.49207	2.46526	2.87324	0.38967	0.75835	0.37105	0.2522	0.00696
Bacteroides_thetaiotaomicron	0.21947	0.3559	0.49582	0.36211	0.01674	0.29527	1.8229	0.00832	0.36322	0.46806	0.14783	0.39757	0.0098	0.00753	0.4273	0.23499	0	2.01227	0.4294	0.09758	1.1249	0.90925	2.30663	1.9305	0.19799	0.32725	0.41599	0.56381	0.25955	1.24023	0.42573	0.21365	2.42392	3.13199	0.88695	1.15172	3.81385	0.81597	0.77887	0.09375	0.77468	0.42853	0.10777	0.40862	0.00989	0.01313	0.0002	0.00772	1.30163
Bacteroides_uniformis	12.5442	1.4778	5.26271	6.21764	0.08204	0.82094	0.01195	0.10406	0.13962	0.17969	0.17738	0.32575	0.11774	0.02151	0.2081	0.00837	0.00548	0.25346	0.18699	0.11887	1.88991	8.73223	7.92837	4.31627	0.10842	4.82276	0.02126	6.39542	0.40728	0.12518	1.08814	0.83534	8.06135	29.3046	3.82501	15.7511	23.3447	4.67692	0.96279	0.21248	0.66068	1.15594	0.1791	0.96587	0.24802	0.76984	0.21845	0.31135	1.89322
Bacteroides_vulgatus	3.46164	2.28272	4.635	5.99262	0.09033	0.23935	5.98102	0.21597	4.75585	4.32873	2.89543	1.93966	1.80465	0.12907	1.06716	1.07673	0.00435	0.35987	0.35853	0.35702	8.23005	8.0022	3.18673	2.65321	0.4179	1.24627	1.09694	0.20262	0.73042	0.34783	0.77592	0.33776	0.48714	0.39005	0.3388	0.65462	11.0254	8.36436	13.3828	2.44119	0.96272	0.77203	0.42743	0.20591	0.17976	0.46104	0.43954	0.10991	9.2361
Barnesiella_intestinihominis	2.36736	0.20966	0.59114	0.28869	0	0	0	0	0.02551	0.04873	0.03273	0.04632	0.05259	0.00443	0.7368	0.28675	0	0.35913	0.29778	0.04638	0	0	0	0	0	0	0.00583	0.94781	1.70193	0.20865	3.04388	3.85515	0	0	0	0	0	0	0	0	0	0	0	0	0.22738	1.96656	0.57828	0.82429	0
Odoribacter_splanchnicus	1.09091	0.79113	0.89726	0.43726	0	0.83987	1.89416	0	0.0653	0.14141	0	0	0	0	0.21504	0.52632	0	0.46602	0.87757	0.28242	0.28833	1.41398	0.56431	0	0.09038	0.61179	0	0.56004	1.27806	0.84358	2.79117	1.05859	0.66205	0.78239	0.89704	0.74507	0	0	0	0	2.24661	2.8013	0.36808	0	0.25776	2.42618	0.79333	0.2374	0.3316
Parabacteroides_distasonis	0.48522	0.4474	0.46965	0.55018	0.17991	0.38524	4.60218	0.03025	1.89136	3.85599	1.32874	0.63055	0.00099	0.01393	0.06083	0.03472	0.00208	0	0.00239	0.00035	0.72807	0.01055	2.0041	1.57193	0.06111	0.16613	0.03894	0.0191	0.06873	0.03611	0.60337	0.00339	0.00166	0.00773	0.002	0.00295	11.3826	5.57336	2.85574	0.34374	1.13812	1.24214	0.43891	0.31	0.00086	0.00101	0.00089	0.00217	0.73935
Parabacteroides_merdae	0.52011	1.57901	0.84231	1.12691	0.40614	2.30397	10.4428	0.05978	1.15439	2.60784	1.21774	1.00092	0.55888	0.05157	0.42271	2.99622	0	1.11755	0.51689	0.05389	1.01646	0.96849	0	0	0.18196	0.82343	0.05173	0.82558	1.96523	0.95624	4.78039	1.74376	0	0	0	0	0	0	0	0	0	2.00712	0.72868	0	0.1837	1.58208	0.31591	0.45585	0.46488
Parabacteroides_unclassified	1.18437	0	0.51192	0.54226	0.16738	0	0	0	0	0	0	0	0	0	0.15044	0	0.00772	0	0	0.07903	1.76309	0	2.54133	2.41932	0	0.22734	0	0	0	0	0	0	0.23203	1.65555	0	0	0.66856	0	0	0.02419	0.63027	0	0	0.10471	0.00779	0	0.11319	0	0
Prevotella_copri	0.05432	0.06779	0.03863	0.06121	81.7923	58.3848	3.692	84.5654	0.03596	0.0394	0.0218	0.0481	56.4429	54.6009	59.3568	44.1667	55.6342	53.5498	54.3832	72.8861	0.03105	0.00475	0.04922	0.00901	66.6387	40.1515	26.0543	34.6655	34.8119	33.2056	2.60851	19.0169	0.04125	0.04235	0.07555	0.02414	0.05386	0.0877	0.11779	0.09162	41.7466	49.9209	68.9433	71.3527	40.7761	18.2435	41.2392	31.7692	0.05526
Prevotella_stercorea	0.00201	0	0	0	0	0	0	0	0	0	0	0	0	0	0	0	0	0.00119	0	0	0	0	0	0	0	0	0	0	12.0303	18.4258	0.99902	6.37593	0	0	0	0	0	0	0	0	0	0	0	0	0	0	0	0	0
Alistipes_putredinis	11.307	13.678	13.5614	9.02798	0.00047	0.02034	0	0	0.19104	0.26504	0.16439	0.10404	0.04849	0.05454	1.89626	1.83124	0.00358	4.9046	0.79349	0.04883	2.54116	8.43782	0.00072	0	0.30381	4.23955	0.00222	1.08573	4.47269	1.52634	20.8109	5.02064	0	0	0.0044	0	0	0.00322	0.00415	0	0	7.25069	1.65612	0	1.09743	15.1207	2.65326	2.09644	0
Alistipes_shahii	1.21934	0.42414	0.60445	0.48869	0	0	0	0	0.00332	0.00397	0	0	0.00496	0.00059	0.38301	0.45882	0	0.43919	0.43394	0.15523	0.37187	0.41052	0	0	0.05803	1.06011	0.00148	0.43415	0.64329	0.09829	2.14083	2.18631	1.70311	1.81056	2.53225	1.83298	0	0	0	0	0	0	0	0	0.07633	1.14392	0.35557	0.58603	0
Eubacterium_eligens	0.32463	1.65178	4.85977	7.30971	0	0	0.05551	0	0	0.00494	0	0	0.85717	0	0	0.01395	0	0.22941	0.50999	0.68992	0.47492	0.0043	0.00132	0	2.2022	0.56759	0.30538	0.13186	0.2392	0.72253	0.55892	0.17865	4.31588	0.20217	0.18904	0.04659	0	0	0	0	0.08554	0.62678	0.25131	0	0.4147	0.51133	1.02312	0.09154	0
Eubacterium_rectale	0.11646	2.46986	0.12766	0.86751	2.15663	4.02634	5.16657	2.87883	8.36887	1.19786	3.48224	25.8997	6.7698	2.24198	3.15057	1.29621	0.04365	5.69481	0.00028	0.00613	1.03896	4.53266	4.28387	5.46961	4.30558	15.1425	30.04	12.3383	8.35767	2.55451	0.5428	7.42452	1.07393	0.17375	0.67176	1.62361	0.00641	0.00571	0.00718	0.00462	2.717	7.33303	6.05446	4.21723	1.46372	0.08257	0.005	0.25589	10.9221
Ruminococcus_gnavus	0.39002	0.14698	1.19832	0.21974	0	0	0.30879	0.00287	1.01124	1.48575	0.06756	0.8364	0.00032	0.01996	0.12997	0.08128	0	0	0	0	0.0134	0.02399	0.18079	0.08803	0.00818	0.00096	0.10968	0	0	0.00228	0.00028	0	0.11422	0.25884	1.18449	0.03226	2.11475	17.4643	26.4737	24.3913	0.01417	0.00151	0.06781	0.01809	0	0	0	0	1.84568
Ruminococcus_torques	2.39719	0.37271	1.1064	0.67958	0.1986	0.65324	0.98424	0.10122	0.77582	1.25937	0.0519	0.58975	0.37055	0.27443	1.9569	0.4077	0.44716	0.25599	0.77002	2.4725	0.12022	0.3499	0.45724	0.69519	0.40285	0.68529	3.31245	0.2567	0.80352	0.86625	2.2615	0.32661	0.91012	0.5021	9.85164	0.50541	0.13492	1.42639	1.92814	1.93674	1.59524	0.28018	0.0741	0.20223	0.5291	0.50522	0.83113	0.08417	1.75378
Coprococcus_comes	0.0434	0.4284	0.09709	0.17811	0.2068	0.14857	0.19559	0.14588	0.14319	0.21121	0.01197	0.39938	0.38408	0.21525	0.08032	0.04641	0.36342	0.06804	0.30429	0.0483	0.93521	0.81757	1.7531	0.81889	0.5297	0.09076	0.79459	0.41164	0.26525	0.16944	0.11549	0.02886	0.29214	0.04332	0.12899	0.1915	0	0	0	0	0.23795	0.3945	0.16757	0.14281	0.63073	1.03265	0.81591	0.29966	0
Dorea_longicatena	0.03524	0.11942	0.06349	0.04379	0.18788	0.16386	0.29755	0.10131	0.35437	0.24282	0.11281	0.47238	0.17011	0.2026	0.22789	0.28948	1.21203	0.21914	0.1096	0.0414	0.19744	0.39873	0.38271	0.43266	0.02387	0.02043	0.26711	0.1	0.08888	0.07807	0.06528	0.17445	4.29014	1.21821	1.08674	2.50275	0.12274	0.70128	1.23457	0.38041	0.59178	0.25536	0.10598	0.2914	1.7961	1.05274	0.98157	0.60537	0.3363
Lachnospiraceae_bacterium_2_1_58FAA	0.0776	0.04301	0.26051	0.05184	0.02135	0.01108	0.13705	0.02506	0.1441	0.15937	0.02534	0.26646	0	0.00332	0.0099	0.0069	0	0	0	0	0	0	0.0146	0.00052	0.0575	0.03969	0.04793	0	0	0	0	0	0	0	0.00499	0	0.29237	9.97122	8.73271	10.0992	0	0	0.00507	0	0.11242	0.09321	0.14049	0.03833	0.14666
Roseburia_hominis	0	0	0	0	0.01757	1.12598	0.13472	0.01048	0.03095	0.01337	0	0.10799	0.08585	0	0.00912	0.0016	0.00286	0.03529	0.5127	0.82987	3.78135	0.09908	0.04459	0	0.19199	1.09237	0.00398	0.30525	0.26102	0.03995	3.77308	0.01442	3.60025	0.07425	0.0415	5.30276	0	0	0	0	0.00788	0.32669	0.02969	0	0.00504	0.02197	0.00152	0.00465	2.48838
Roseburia_intestinalis	0	0.71872	0	0.00148	0.03576	0.14461	0.00287	0.24086	0.06926	0.22933	0	5.49139	0	0	0.47989	0.16688	0	0.76477	0.00091	0	0	0.00307	1.42684	7.37909	0	0.38328	1.46865	0.86137	0.26526	0.03416	1.98997	0.02279	0	0	0.02261	0.08844	0	0	0	0	0.14295	0.23208	0.20388	0.03918	0	0.13887	3.53277	0.02911	0
Roseburia_inulinivorans	0	1.25084	0	0	0.71838	1.65003	0.49572	1.08864	1.04754	1.80027	0.00776	1.97394	0.04959	0.01257	0.02216	1.32238	0.02686	0.10153	0.68886	0.00518	1.32809	0.72595	2.52414	0.72318	1.63018	0.33108	7.07167	2.67149	0.0955	0.59932	0.52566	0.02987	0.51282	0.01533	0.1652	0.10903	0	0	0.00082	0	1.0537	0.90943	4.03708	0.86627	4.3997	2.07116	1.40374	3.22116	10.7949
Faecalibacterium_prausnitzii	2.14789	2.48651	3.58514	5.51762	1.3031	7.20748	6.045	1.74382	0.54836	1.84655	0.19804	4.60832	1.48765	0.63713	1.27999	0.6744	4.16112	2.11056	3.61677	5.02139	9.3604	20.7787	22.0337	26.2358	2.63736	7.86912	3.79073	4.99486	4.61727	4.67744	7.17182	8.04772	1.9471	0.13067	0.68051	0.24719	0.0025	0.0052	0.00672	0.00595	2.59468	4.44283	2.78849	3.89766	4.96532	6.92222	4.48695	4.30225	5.95811
Ruminococcus_bromii	0	0.00164	0	0	0	0	0	2.78432	0.13457	0	0.24611	0.50764	0.01695	0.17544	0	0.12997	0	0	0	0.00265	0.25769	1.05456	7.6488	24.3719	0	0.02146	0	14.3795	0.60761	3.22147	0.00594	0.11829	0.80484	0	5.78427	0.05583	0	0	0	0	0	0	0	0	3.75463	1.13968	4.63754	15.197	0.005
Ruminococcus_callidus	0	0	0	0	0.03997	0	0	0	0.0138	0.00143	0	0.34321	0.00178	0	0.59035	0.29021	0	0	0	0	0	0	0	0	0.42455	0.77533	0	0	0.41565	0.74735	1.63062	0.38724	0	0	0.04419	0.2275	0	0	0	0	0	0	0	0	0.41448	0.15997	0.3763	0.15395	0
Subdoligranulum_unclassified	0.98435	0.85834	0.99653	1.49877	1.27147	2.26579	7.88987	1.56816	0.06487	0.31304	0.0288	0.40172	0.41826	0.03878	0.38916	0.19458	0.21063	0.42552	1.00633	0.54185	1.03782	2.27746	0.37781	0.18492	0.66679	5.74701	0.20615	0.55929	0.21076	0.27095	0.75674	0.7662	0.25621	0.82451	0.88408	1.35483	0.15252	0.06358	0.01302	0.00746	0.49652	0.20876	0.14088	0.08803	1.16365	3.35333	2.19738	3.70462	0.18672
Megamonas_hypermegale	0	0.01445	0	0	0.09753	0.04047	0	0.01658	0.63749	0.60652	8.85214	0.38803	3.39757	10.4792	0	0.55885	0.12822	0.09042	0.10359	0.0456	0.34955	0.44022	0	0	0.51803	0.05644	1.19814	0.06309	0.64441	1.41451	0.13589	0.2904	0	0	0	0	0	0	0	0	0.02363	0.00128	0.01232	0.01724	1.02693	0.56211	0.17296	0.57212	0
Megamonas_rupellensis	0	0	0	0.00168	2.45414	0.80398	2.62887	0.69896	1.46593	1.30099	16.4182	0.63085	0.00339	0.04265	0	0.0038	1.49147	1.52191	0.89867	0.3348	0	0	0	0	0.0148	0.01105	0.27784	0.00941	0	0	0	0	0	0	0	0	0	0	0.00216	0	0.02083	0.06066	0.01985	0.07094	0.27664	0.08111	0.05059	0.09219	0
Megamonas_unclassified	0.00323	4.21537	0.00383	0.00836	5.1953	1.07217	3.46703	0.88999	3.65287	2.53606	22.6953	0.88355	7.40663	22.9234	6.91714	1.24445	7.9849	4.62764	2.73351	1.27975	0.78457	0.90803	0	0	0.86613	0.11208	12.826	0.12869	1.68881	4.57896	0.3351	0.67033	0	0	0	0	0	0	0.00723	0	0.08104	0.05689	0.01561	0.09299	10.7579	0.90885	1.60942	0.9465	0.00465
Fusobacterium_mortiferum	0	0	0	0	0	0	0	0	0	0	0	0	0	0	0.93229	3.44734	0	0.04925	0.22043	0.02856	0	0	0	0	0	0	0	0	0	0	0	0	0	0	0	0	0	0	0	0	0.14748	0	0.10807	0.0038	0	0	0	0	0
Sutterella_wadsworthensis	0.00172	6.3852	0.00051	0	0	0	0	0	0.00349	0	0.00011	0	2.76251	1.10949	0.0014	0.00112	8.82201	0.21511	2.094	0.5714	0	0	0	0	2.22608	1.90112	0.24429	0.21414	2.82436	2.76216	4.78011	3.56925	0	0	0	0	0	0	0	0	0.00183	0	0.001	0	0.0019	0	0	0	0
Bilophila_unclassified	0.86411	0.31811	0.30277	0.27652	0.09119	0.87169	0.98002	0.05827	0.04679	0.22282	0.13816	0.07383	0.00879	0.0102	0.01301	0.13234	0	0.03543	0.05357	0.01266	0.239	1.04048	0.17359	0	0.00461	0.08395	0.01076	0.1077	0.23703	0.19971	0.60552	0.28538	0.48101	0.31742	1.49752	1.03684	0	0	0	0	1.54106	0.35947	0.11019	0.00798	0.0732	0.43714	0.13866	0.19306	0.19174
Escherichia_coli	3.41805	0.638	0.53985	0.02672	0.01433	0.03225	1.79001	0.08777	0.43554	1.32963	0.03517	1.92257	0.00647	0.07669	0	0.01015	0.07152	0.22516	0.08232	0.01412	0.03924	0.40319	0.64491	2.2346	0.01448	0.01271	0.2753	0.15963	0.11162	0.00336	0.14102	0.04552	0.14337	0.09392	0.59545	0.0391	1.48418	4.61179	4.60635	0.0443	0.34343	0.38272	0.27932	0.28851	0.35913	0.08432	0.24777	0.07601	0.32629
Escherichia_unclassified	0.41393	0.10134	0.21056	0	0	0	0	0	0.04983	0.50597	0.00505	1.02543	0.00876	0	0.00399	0.01263	0	0	0.00674	0	0.06427	0	0.22041	0.25611	0	0.02286	0	0.07071	0.08893	0.02225	0.0251	0.02398	0	0.03964	0.37511	0.02961	0.38674	0.23865	0.1753	0.04457	0.11511	0.30293	0.02289	0.04142	0.01013	0	0.15016	0.07848	0.10083
Klebsiella_pneumoniae	0	1.72331	0.01592	0.61318	0	0	0	0.00864	1.25453	1.32256	0.72012	7.02401	0.77459	0.1341	0	0	0.10968	0.7267	0.44894	0.2805	0.03307	0	0	0.08586	3.90248	0.23466	0.31644	0	0	0	0	0	0	0	0	0	0.01434	0	0	0	0.24541	0	0	0	0.03109	0	0.02806	0.29724	1.0647
Haemophilus_parainfluenzae	0	0.10472	0.06054	0.58481	0.02665	0	0	1.02267	0	0.01548	0.00847	0.00973	0.02541	0.00885	0.00134	0	0.00923	0.04703	0.44959	0.61966	0	0.01437	0.41402	1.32336	1.19082	0.29663	0.41371	0.20961	0.05333	0.13833	0.00638	0.10309	0.01087	0	0	0	0	0.76404	8.17952	6.93629	0.00366	0.01684	0.17382	0.00442	0.21488	0.01768	0.28346	0.06893	0.12731
[truncated: 37 more columns]

## Sheet: Extended_fig_3b
samples	coord_obj.NMDS1	coord_obj.NMDS2
CS	-0.520813	0.145966
	-0.282984	-0.190996
	0.385459	0.0473166
	-0.141764	0.253455
	0.453604	0.0569817
	0.441228	-0.0286491
	-0.172242	-0.336757
RS	-0.439269	0.27777
	-0.254451	-0.201849
	0.103626	0.0244215
	-0.0217736	0.426834
	0.299291	-0.0690238
	0.389764	-0.0486948
	-0.239674	-0.356774

## Sheet: Extended_fig_3c
samples	coord_obj.NMDS1	coord_obj.NMDS2
CS	-0.198878	0.024854
	-0.274241	-0.0549211
	0.479331	-0.164991
	-0.38439	-0.009228
	0.220252	-0.502909
	-0.299744	-0.0252111
	-0.30637	0.0436274
	-0.220646	0.0589017
	0.30453	0.399901
RS	-0.279587	-0.0112723
	-0.248319	-0.0619645
	0.551738	-0.0971979
	0.422446	0.0324632
	0.3183	-0.42218
	-0.346913	-0.027121
	-0.330937	0.0345781
	0.252697	0.405295
	0.340729	0.377376

## Sheet: Extended_fig_3d
samples	coord_obj.NMDS1	coord_obj.NMDS2
CS	-0.184375	-0.0484044
	-0.0322273	-0.0784465
	0.139742	0.0542046
	-0.114334	-0.0345929
	0.163338	0.0552878
	0.233822	0.01886
	-0.0375852	-0.131678
RS	-0.125421	0.00958482
	-0.0321805	-0.071812
	-0.0543129	0.175787
	-0.31309	0.125266
	0.116551	0.0640042
	0.221991	0.00648754
	0.0180818	-0.144549

## Sheet: Extended_fig_3e
samples	coord_obj.NMDS1	coord_obj.NMDS2
CS	-0.078757	-0.00217425
	-0.107778	-0.110641
	0.100984	0.124591
	-0.213459	0.0664837
	0.18237	0.0342725
	-0.160337	-0.0223611
	-0.0994504	0.0173699
	-0.0281172	-0.0279169
	0.140684	-0.00775327
RS	-0.145958	0.0207015
	-0.0743541	-0.166068
	0.103586	0.160557
	0.243923	-0.0894979
	0.147894	0.0960123
	-0.196716	0.00933006
	-0.12352	0.0431275
	0.182039	-0.198124
	0.126967	0.0520905
