# Supplementary material for: Resistant starch intake facilitates weight loss in humans by reshaping the gut microbiota
Source: Nat Metab. 2024 Feb 26;6(3):578–97. doi: 10.1038/s42255-024-00988-y (PMC10963277; doi:10.1038/s42255-024-00988-y)
Supplement: Supplementary file 11 — Statistical Source Data. [file 42255_2024_988_MOESM11_ESM.xlsx]

## Sheet: Extended_fig_4a-d
variable1	variable2	r	p
Bifidobacterium adolescentis (clr)	Ruminococcus bromii (clr)	0.0015	0.994
Bifidobacterium adolescentis (clr)	Ruminococcus bromii (log2FC)	0.1347	0.5029
Bifidobacterium adolescentis (log2FC)	Ruminococcus bromii (clr)	-0.1557	0.4382
Ruminococcus bromii (log2FC)	Bifidobacterium adolescentis (log2FC)	0.5072	0.0069

## Sheet: Extended_fig_4e
Species	clinical outcomes	variable	Positive (Median (IQR))	Negative (Median (IQR))	P-value
Ruminococcus_bromii	Body weight	log2 fold change after treatment	-0.045 (-0.064, -0.037)	-0.046 (-0.058, -0.037)	0.753
Bifidobacterium_adolescentis	Body weight	log2 fold change after treatment	-0.059 (-0.062, -0.048)	-0.042 (-0.057, -0.033)	0.212
Ruminococcus_bromii	BMI	log2 fold change after treatment	-0.045 (-0.064, -0.037)	-0.045 (-0.059, -0.037)	0.79
Bifidobacterium_adolescentis	BMI	log2 fold change after treatment	-0.057 (-0.062, -0.046)	-0.041 (-0.056, -0.033)	0.212
Ruminococcus_bromii	Fat mass	log2 fold change after treatment	-0.103 (-0.146, -0.073)	-0.128 (-0.188, -0.085)	0.639
Bifidobacterium_adolescentis	Fat mass	log2 fold change after treatment	-0.192 (-0.195, -0.108)	-0.088 (-0.124, -0.070)	0.033
Ruminococcus_bromii	GIR	log2 fold change after treatment	0.389 (0.240, 0.623)	0.491 (0.419, 0.597)	0.598
Bifidobacterium_adolescentis	GIR	log2 fold change after treatment	0.523 (0.447, 0.600)	0.321 (0.255, 0.650)	0.374
Ruminococcus_bromii	VFA	log2 fold change after treatment	-0.183 (-0.536, -0.143)	-0.255 (-0.408, -0.154)	0.897
Bifidobacterium_adolescentis	VFA	log2 fold change after treatment	-0.220 (-0.308, -0.169)	-0.174 (-0.488, -0.129)	0.849
Ruminococcus_bromii	SFA	log2 fold change after treatment	-0.185 (-0.283, -0.008)	-0.121 (-0.160, -0.068)	0.484
Bifidobacterium_adolescentis	SFA	log2 fold change after treatment	-0.060 (-0.230, -0.007)	-0.158 (-0.260, -0.068)	0.531
Ruminococcus_bromii	Waist circumference	log2 fold change after treatment	-0.049 (-0.107, -0.024)	-0.045 (-0.070, -0.023)	0.474
Bifidobacterium_adolescentis	Waist circumference	log2 fold change after treatment	-0.066 (-0.085, -0.044)	-0.045 (-0.111, -0.022)	0.898
Ruminococcus_bromii	ANGPTL4	log2 fold change after treatment	0.465 (0.268, 0.500)	0.488 (0.183, 0.496)	0.79
Bifidobacterium_adolescentis	ANGPTL4	log2 fold change after treatment	0.495 (0.486, 0.574)	0.429 (0.131, 0.488)	0.046
