# Supplementary material for: Resistant starch intake facilitates weight loss in humans by reshaping the gut microbiota
Source: Nat Metab. 2024 Feb 26;6(3):578–97. doi: 10.1038/s42255-024-00988-y (PMC10963277; doi:10.1038/s42255-024-00988-y)
Supplement: Supplementary file 12 — Statistical Source Data. [file 42255_2024_988_MOESM12_ESM.xlsx]

## Sheet: Extended_fig_5
kegg pathway	variable	CS (Mean ± s.e.m)	RS (Mean ± s.e.m)	P-value	p.adj (fdr)
Linoleic acid metabolism	log2FC	0.121 ± 0.072	-0.368 ± 0.089	0.001	0.057
Bisphenol degradation	log2FC	0.109 ± 0.075	-0.363 ± 0.092	0.001	0.057
Arachidonic acid metabolism	log2FC	-0.281 ± 0.106	0.224 ± 0.141	0.009	0.37
Steroid hormone biosynthesis	log2FC	0.472 ± 0.409	-0.488 ± 0.312	0.027	0.577
Biosynthesis of unsaturated fatty acids	log2FC	-0.038 ± 0.041	0.158 ± 0.066	0.027	0.577
Starch and sucrose metabolism	log2FC	-0.096 ± 0.062	0.052 ± 0.066	0.037	0.596
Lipoic acid metabolism	log2FC	0.287 ± 0.208	-0.397 ± 0.228	0.042	0.596
Carbon fixation in photosynthetic organisms	log2FC	-0.109 ± 0.057	-0.004 ± 0.048	0.058	0.596
Steroid biosynthesis	log2FC	2.239 ± 0.899	0.129 ± 0.544	0.076	0.596
Glycosaminoglycan degradation	log2FC	-0.050 ± 0.119	-0.513 ± 0.169	0.081	0.596
