# Supplementary material for: Resistant starch intake facilitates weight loss in humans by reshaping the gut microbiota
Source: Nat Metab. 2024 Feb 26;6(3):578–97. doi: 10.1038/s42255-024-00988-y (PMC10963277; doi:10.1038/s42255-024-00988-y)
Supplement: Supplementary file 13 — Statistical Source Data. [file 42255_2024_988_MOESM13_ESM.xlsx]

## Sheet: Extended_fig_6a
	carnitine.C10.1	carnitine.C10.0	carnitine.C14.0	carnitine.C12.0	carnitine.C14.1	carnitine.C14.2	carnitine.C8.0	xanthine	uric.acid	creatinine	Indoxyl.sulfate	phenol.sulfate	phenyllactate	SM.20.0	PC.1-ald.36.2	PC.1-acyl.38.7	SM.24.1	SM.22.0	SM.23.1	SM.22.1	PE.1-acyl.38.4
Alistipes_putredinis	0	0.165785	0.198468	0.106027	0.0652886	0.108639	0	0.235736	-0.0541295	0.0542458	0.055245	0.0931346	0.0946841	0.0863712	0.124986	-0.887938	0	0	0.0960757	0	0.0874405
Parabacteroides_merdae	0	-0.168991	-0.144641	-0.125695	-0.22287	-0.104071	0	-0.0662889	0.102632	-0.100013	-0.0534946	-0.0854901	-0.644537	-0.111749	-0.0608715	0.0529955	0	0	-0.0991502	0	-0.061992
Bifidobacterium_adolescentis	0	-0.179518	-0.70715	-0.0967809	-0.0752254	-0.0788157	0	-0.249167	0.434241	-0.0711163	-0.866869	-0.0862909	-0.066924	-0.0592409	-0.0664998	0.0684472	0	0	-0.0973832	0	-0.561082
Eubacterium_eligens	0	-0.0884665	0.176286	-0.0920213	-0.276517	-0.0991395	0	-0.0696605	0.148878	0.0560739	0.0704542	0.142144	-0.0483564	-0.111565	-0.0593487	-0.0449928	0	0	-0.0972859	0	-0.0810849
Prevotella_copri	0	-0.0739637	0.114701	-0.100445	-0.0828808	-0.220236	0	-0.259249	-0.162366	0.063973	0.171808	-0.121095	0.14943	0.360586	0.321242	-0.185549	0	0	0.693464	0	0.618692
Bacteroides_ovatus	0	0.0866962	-0.142516	0.0887889	0.0615159	0.124529	0	0.072899	0.139424	-0.0793052	-0.541527	0.0919448	-0.68723	-0.111119	-0.258963	-0.493845	0	0	-0.152478	0	-0.0792968
Bifidobacterium_longum	0	0.20298	-0.081654	0.133401	0.0904733	0.113372	0	0.532119	-0.174188	0.747925	0.0881249	-0.0876282	0.0503062	0.176628	0.173653	-0.1414	0	0	0.107105	0	0.359525
Ruminococcus_bromii	0	-0.135051	-0.0830971	-0.139094	-0.189567	-0.0938082	0	-0.0808626	0.159667	-0.263388	-0.0939952	-0.266274	0.0609343	0.0529124	0.0752939	0.0955625	0	0	-0.0525161	0	-0.147691
Odoribacter_splanchnicus	0	0.0734804	-0.851199	0.0844953	-0.109261	0.0890451	0	-0.341702	-0.118968	-0.0836303	-0.130618	0.0795675	-0.123838	-0.237314	-0.166332	0.775964	0	0	-0.149807	0	-0.306761
Bacteroides_coprophilus	0	0.189535	-0.0392511	0.164734	0.067857	0.137798	0	-0.0857464	-0.051915	0.178259	0.202551	0.221089	-0.056488	-0.0563391	-0.126664	0.0894718	0	0	-0.0512251	0	0.116407
Dorea_longicatena	0	-0.107248	-0.0890937	-0.123319	-0.281031	-0.191601	0	-0.122225	0.0493431	-0.74692	-0.143097	-0.134537	-0.362684	-0.20171	-0.127294	-0.0806062	0	0	-0.201612	0	-0.0451344
Bacteroides_vulgatus	0	0.190026	-0.120899	0.210905	0.164877	0.160742	0	0.806328	0.625167	0.0618234	-0.061824	0.129966	-0.0959021	0.500303	0.116875	-0.126384	0	0	0.334166	0	0.122874
