# Supplementary material for: Resistant starch intake facilitates weight loss in humans by reshaping the gut microbiota
Source: Nat Metab. 2024 Feb 26;6(3):578–97. doi: 10.1038/s42255-024-00988-y (PMC10963277; doi:10.1038/s42255-024-00988-y)
Supplement: Supplementary file 14 — Statistical Source Data. [file 42255_2024_988_MOESM14_ESM.xlsx]

## Sheet: Extended_fig_7a
Species	Human log	Mice log
Paraprevotella clara	3.10075	2.25081
Alistipes sp AP11	3.07547	2.6061
Bifidobacterium longum	2.79519	0.591458
Akkermansia muciniphila	2.04245	2.41843
Alistipes indistinctus	1.73467	3.32801
Bifidobacterium adolescentis	1.2335	1.14919
Parasutterella excrementihominis	1.13894	0.51944
Clostridiales bacterium 1_7_47FAA	0.996464	0.498243
Bacteroidales bacterium ph8	0.673148	2.5565
Bacteroides cellulosilyticus	0.459034	1.07331
Adlercreutzia equolifaciens	0.407562	2.5578
Parabacteroides distasonis	-0.0928915	-1.26218
Odoribacter splanchnicus	-0.148297	-0.127089
Alistipes shahii	-0.1913	-0.492989
Bacteroides xylanisolvens	-0.226038	-0.180682
Bacteroides salyersiae	-0.512903	-3.01219
Bacteroides faecis	-0.533255	-1.85894
Bacteroides vulgatus	-0.599462	-1.14366
Bacteroides ovatus	-0.7048	-0.426014
Bacteroides dorei	-0.80283	-0.78677
Bacteroides stercoris	-0.972419	-1.47734
Clostridium leptum	-0.977192	-0.114375
Bacteroides nordii	-1.01158	-2.55681
Bacteroides thetaiotaomicron	-1.14749	-0.0201668
Coprobacter fastidiosus	-1.2284	-2.16363
Bacteroides oleiciplenus	-1.47907	-0.0845449
Holdemania filiformis	-1.58163	-2.50992
Clostridium hathewayi	-1.95981	-0.246371
Bacteroides finegoldii	-2.11955	-1.90366
Barnesiella intestinihominis	-2.99231	-3.58847
Bacteroides intestinalis	-3.26192	-0.369802
Bacteroides fragilis	-3.31709	-1.18489

## Sheet: Extended_fig_7b
	1	2	3	4	5	6	7	8	9	10	11	12	13	14	15	16	17	18	19	20	21	22	23	24
CS	0.2	0.2	0.183333	0.18	0.2	0.233333	0.28	0.283333	0.3	0.35	0.3	0.3	0.36	0.383333	0.38	0.36	0.35	0.4	0.316667	0.3	0.333333	0.34	0.3	0.216667
	0.25	0.24	0.3	0.22	0.28	0.283333	0.3	0.283333	0.3	0.383333	0.3	0.333333	0.4	0.466667	0.48	0.42	0.433333	0.48	0.466667	0.4	0.4	0.44	0.45	0.383333
	0.35	0.44	0.383333	0.38	0.36	0.3	0.3	0.266667	0.24	0.25	0.2	0.3	0.22	0.233333	0.24	0.18	0.2	0.32	0.3	0.34	0.3	0.3	0.333333	0.333333
	0.3	0.28	0.316667	0.26	0.36	0.333333	0.42	0.416667	0.36	0.4	0.38	0.383333	0.48	0.566667	0.54	0.6	0.433333	0.54	0.4	0.46	0.5	0.54	0.583333	0.466667
	0.333333	0.3	0.316667	0.28	0.32	0.366667	0.38	0.416667	0.36	0.433333	0.38	0.416667	0.48	0.533333	0.52	0.52	0.433333	0.52	0.433333	0.44	0.433333	0.5	0.5	0.433333
	0.25	0.22	0.2	0.24	0.16	0.266667	0.26	0.283333	0.34	0.3	0.34	0.3	0.38	0.433333	0.38	0.44	0.383333	0.42	0.433333	0.38	0.383333	0.36	0.4	0.366667
	0.22	0.216	0.21	0.196	0.232	0.253333	0.308	0.31	0.312	0.36	0.316	0.316667	0.384	0.42	0.412	0.408	0.366667	0.428	0.333333	0.332	0.366667	0.38	0.356667	0.266667
	0.24	0.23	0.223333	0.21	0.236	0.273333	0.31	0.323333	0.318	0.375	0.324	0.335	0.396	0.428333	0.422	0.408	0.375	0.436	0.351667	0.342	0.363333	0.388	0.36	0.281667
RS	0.216667	0.2	0.2	0.22	0.2	0.266667	0.28	0.3	0.28	0.4	0.3	0.333333	0.44	0.483333	0.44	0.4	0.366667	0.38	0.366667	0.42	0.366667	0.32	0.366667	0.366667
	0.2	0.2	0.233333	0.14	0.16	0.233333	0.2	0.25	0.22	0.216667	0.3	0.3	0.32	0.4	0.38	0.42	0.383333	0.42	0.366667	0.28	0.4	0.48	0.433333	0.25
	0.266667	0.2	0.2	0.24	0.22	0.266667	0.26	0.3	0.28	0.3	0.3	0.3	0.36	0.4	0.38	0.36	0.316667	0.26	0.35	0.24	0.266667	0.24	0.266667	0.283333
	0.2	0.2	0.183333	0.18	0.2	0.233333	0.24	0.316667	0.3	0.333333	0.34	0.35	0.36	0.433333	0.48	0.42	0.366667	0.38	0.3	0.36	0.333333	0.36	0.333333	0.266667
	0.246667	0.22	0.23	0.21	0.222	0.256667	0.262	0.285	0.282	0.275	0.3	0.3	0.348	0.4	0.38	0.378	0.336667	0.308	0.355	0.352	0.306667	0.312	0.416667	0.273333
	0.266667	0.22	0.24	0.24	0.24	0.266667	0.3	0.3	0.308	0.3	0.3	0.3	0.36	0.4	0.38	0.36	0.316667	0.26	0.35	0.34	0.366667	0.34	0.366667	0.283333
	0.253333	0.24	0.296667	0.228	0.256	0.26	0.356	0.303333	0.314	0.306667	0.308	0.31	0.36	0.406667	0.4	0.372	0.326667	0.284	0.34	0.264	0.38	0.364	0.28	0.28
	0.256667	0.23	0.3	0.236	0.266	0.266667	0.284	0.3	0.28	0.32	0.3	0.306667	0.376	0.416667	0.392	0.368	0.326667	0.284	0.353333	0.276	0.386667	0.256	0.286667	0.3

## Sheet: Extended_fig_7c
	1	2	3	4	5	6	7	8	9	10	11	12	13	14	15	16	17	18	19	20	21	22	23	24
CS	0.7675	0.77	0.75	0.7752	0.7474	0.7425	0.7478	0.748667	0.7366	0.743833	0.728	0.7155	0.7468	0.733333	0.7644	0.794	0.799833	0.78	0.813667	0.7766	0.784167	0.7702	0.772667	0.7665
	0.8995	0.9032	0.913333	0.89	0.8994	0.8445	0.7918	0.814833	0.7778	0.818	0.832	0.821167	0.8108	0.864833	0.9056	0.9262	0.933333	0.9382	0.957	0.9572	0.956333	0.9576	0.9645	0.964833
	0.788833	0.811	0.825	0.87	0.8748	0.868667	0.8396	0.851667	0.8186	0.798667	0.8086	0.7685	0.7216	0.751833	0.733	0.735	0.717667	0.7468	0.741	0.7726	0.741	0.7378	0.7795	0.777667
	0.922833	0.9256	0.937167	0.9316	0.9364	0.9095	0.8742	0.869167	0.8312	0.825333	0.8466	0.845833	0.8706	0.9145	0.9394	0.9524	0.937	0.9568	0.958833	0.9502	0.956	0.947	0.965333	0.949
	0.937167	0.9424	0.8865	0.893	0.8138	0.8355	0.7966	0.803333	0.7878	0.7885	0.7614	0.773167	0.8312	0.827333	0.877	0.9062	0.853167	0.8536	0.795667	0.8326	0.910833	0.8466	0.896	0.835333
	0.943	0.9364	0.913167	0.9224	0.9178	0.908667	0.89	0.873333	0.9028	0.882833	0.8846	0.896	0.9526	0.946	0.9928	0.987	1.012	0.983	0.985167	0.9862	0.979667	0.9726	0.9785	0.9095
	0.801231	0.808647	0.799891	0.804483	0.788049	0.76531	0.757579	0.763617	0.74486	0.762066	0.7508	0.744902	0.763467	0.763154	0.799452	0.825847	0.8313	0.817585	0.852066	0.824458	0.821759	0.818282	0.822424	0.825722
	0.879228	0.889257	0.892199	0.873796	0.876715	0.826503	0.784445	0.803615	0.768774	0.804153	0.811641	0.803763	0.801653	0.841401	0.882018	0.905331	0.911304	0.911691	0.935314	0.930916	0.925197	0.928707	0.93415	0.939546
RS	0.837	0.8412	0.850667	0.8956	0.823	0.8275	0.8466	0.898667	0.8898	0.913667	0.9076	0.922	0.942	0.936333	0.9436	0.9542	0.929	0.9352	0.949667	0.9316	0.924667	0.8936	0.904	0.9165
	0.724667	0.7794	0.744333	0.782	0.7712	0.749	0.728	0.731667	0.739	0.7155	0.7166	0.762667	0.7528	0.8015	0.7714	0.7598	0.773333	0.7562	0.7985	0.836	0.829333	0.813	0.819833	0.7955
	0.854833	0.8516	0.802833	0.8518	0.822	0.828667	0.8268	0.853	0.8418	0.823667	0.8464	0.895167	0.9	0.897333	0.8734	0.866	0.857167	0.8828	0.846667	0.7954	0.777333	0.7826	0.777833	0.763667
	0.771833	0.786	0.793	0.7766	0.7458	0.727833	0.7512	0.788833	0.7526	0.818833	0.8178	0.831667	0.8678	0.868833	0.8592	0.8538	0.86	0.8646	0.8465	0.844	0.8235	0.8262	0.8345	0.792833
	0.83642	0.830593	0.897331	0.827529	0.895748	0.802423	0.802162	0.826074	0.815991	0.822458	0.837996	0.873938	0.889586	0.887352	0.866956	0.860464	0.857074	0.872941	0.846169	0.810786	0.789326	0.798848	0.790209	0.768167
	0.849921	1.23431	0.929883	0.861523	0.818251	0.829188	0.829543	0.859336	0.854962	0.855253	0.86168	0.902331	0.912768	0.908942	0.894017	0.891955	0.878303	0.898193	0.877468	0.843644	0.824946	0.822281	0.815567	0.81108
	0.842877	0.837513	0.800342	0.834418	0.804786	0.81162	0.809064	0.832415	0.824566	0.823234	0.840426	0.880363	0.892612	0.890248	0.868216	0.861681	0.857128	0.874557	0.846849	0.804814	0.784297	0.794448	0.824872	0.850045
	0.82358	1.14284	0.913489	0.830981	0.80717	0.807771	0.799658	0.813769	0.814397	0.796613	0.81006	0.853838	0.857176	0.867017	0.839932	0.827568	0.829091	0.828354	0.83302	0.805666	0.795061	0.796944	0.791671	0.765527

## Sheet: Extended_fig_7d
	1	2	3	4	5	6	7	8	9	10	11	12	13	14	15	16	17	18	19	20	21	22	23	24
CS	1425	1241	1272.17	1208.4	1392	1829.33	1893.6	1887.67	2000.6	2474.5	2170.4	2129.83	2757	2899.33	2791	2516.6	2596.67	2782	2376.17	2105.2	2373.17	2380	2211.83	1614
	1907.67	1910.2	2224.83	1555.6	2086.6	2096.5	2255.6	2149	2066.6	2758.17	2251.8	2441.83	3050.4	3379.33	3647.4	3179.4	3191.67	3557.2	3369.33	3138.8	2905.33	3314.2	3325.83	2799.33
	2539	3015.2	2783.33	2665.4	2448.4	2152.67	2235.2	1994	1896	1944.67	1391.6	2075.67	1562	1515.17	1611.6	1177	1499	2343.8	2082.5	2431.6	2182.67	2145.4	2578.83	2434.67
	2113.33	2031.8	2303.33	1922	2469	2514.5	2987.6	2850.83	2616.4	2866	2794.4	2886	3396.8	4004.5	3883.6	4238.8	3165.67	3869.6	2877.17	3321.8	3509.83	3807.6	4091	3411
	2267.67	2115.8	2224.67	2092	2392.4	2747.33	2689.8	3017.67	2609.4	3104.5	2727	3009.33	3449	3955.83	3773.4	3424	3234.5	3702	3255	3224.8	3154.33	3534.6	3429	3059
	1993.17	1789.2	1469.5	1851.6	1429.2	2220.5	2317.4	2297.67	2667.6	2530.83	2668.4	2515.83	3256.8	3684.5	3130.2	3538.2	3043.83	3476.2	3554.83	3254.2	3242.17	3106.8	3213.83	3065.83
	1521.53	1374.84	1462.7	1277.84	1530.92	1882.77	1966	1939.93	2013.8	2531.23	2186.68	2192.23	2815.68	2995.33	2962.28	2649.16	2715.67	2937.04	2574.8	2311.92	2479.6	2566.84	2434.63	1851.07
	1811.13	1776.36	2034.3	1486.16	1947.68	2043.07	2183.2	2096.73	2053.4	2701.43	2235.52	2379.43	2991.72	3283.33	3476.12	3046.84	3072.67	3402.16	3170.7	2932.08	2798.9	3127.36	3103.03	2562.27
RS	1756.17	1307.2	1590	1626.2	1485.2	2128.17	2120.6	2284.67	2209.2	2979.5	2302.2	2639.67	3209.4	3552.5	3492.6	3025.4	2698.83	2956.8	2871.67	3007.6	2810	2673.6	2928	2867.17
	1616	1472.6	1943.67	1252.8	1406.4	2010.33	1694.6	2229.5	2053.6	1994.83	2420.4	2553.17	2695.4	3367.17	3285.4	3676.4	3295	3667.8	3112.33	2361.4	3337.17	4005	3663.33	1982.5
	2198.67	1434.6	1549.83	1819.2	1854.2	2346.17	2383	2525.33	2407.4	2482.83	2749	2592.17	2989.6	3240.83	3167	2913.8	2799.5	2283.2	2989.17	2191	2337.33	2238	2403.33	2395.83
	1441.5	1542.2	1307.67	1423.4	1550.8	1980.67	2119	2396.83	2224.4	2539	2548.8	2629	2857	3382.67	3664.8	3379.6	2862.33	2938	2312.5	2967.4	2555.17	2797.8	2520.67	2143.5
	1971.52	1466.88	1477.18	1700.46	1763.18	2236.52	2303.8	2486.78	2352.5	2499.68	2688.94	2603.22	2949.82	3283.38	3316.34	3053.54	2818.35	2479.64	2786.17	2423.92	2402.68	2405.94	2438.53	2320.13
	2065.92	1396.38	1561.88	1761.3	1743.5	2280.77	2304.28	2453.13	2347.94	2631.83	2614.96	2606.42	3055.54	3334.33	3264.68	2947.28	2769.3	2485.28	2953.92	2435.98	2479.13	2368.68	2560.73	2537.23
	2047.23	1456.12	1501.4	1740.04	1793.52	2273.07	2330.2	2499.63	2370.8	2494.07	2708.96	2599.53	2963.08	3269.2	3266.56	3006.96	2812.07	2414.16	2853.83	2346.28	2380.9	2349.96	2426.8	2345.37
	2023.87	1446	1667.98	1649.28	1719.86	2245.42	2176.48	2436.58	2301.26	2336.43	2650.42	2580.47	2901.34	3278.73	3202.52	3142.58	2948.15	2698.58	3026.12	2242.12	2637.28	2768.1	2781.33	2271.83

## Sheet: Extended_fig_7e
	1	2	3	4	5	6	7	8	9	10	11	12	13	14	15	16	17	18	19	20	21	22	23	24
CS	1094.67	955.8	955	937.8	1039.4	1358.33	1415	1413.5	1473.8	1847.83	1584.2	1539.83	2066.8	2127	2135.6	1997.6	2076.67	2167.8	1936.67	1631.6	1853.67	1832.4	1703.5	1235.5
	1716.83	1735.6	2030	1388.8	1874.6	1771.17	1787	1752.83	1604.8	2253.5	1872	2005.67	2481.2	2921.5	3298.6	2948.6	2981	3335.2	3222.83	3004	2773.5	3172.4	3197.5	2700.33
	2008.83	2450.6	2296.33	2317.8	2148.4	1872.67	1885.2	1696.33	1551.8	1562	1122.8	1586.67	1124.6	1131.17	1183.6	863.2	1069.17	1756.6	1542.33	1883	1613.67	1580.6	2014.33	1886.33
	1951.5	1877.4	2157	1784	2301.2	2282.83	2616.4	2477.83	2173.8	2371.5	2358	2444.83	2968.8	3665.33	3650.2	4037.6	2965.17	3697.6	2758	3157.2	3357.17	3609.6	3944.67	3243
	2126.5	1991.4	1976	1864.2	1942.8	2293.83	2139.2	2430.83	2054.6	2454.67	2075.4	2327.83	2870.2	3273.17	3309.2	3097.2	2736	3159.8	2587.33	2677	2866	2985.4	3066.5	2552.17
	1882.83	1668.8	1337.83	1693.6	1300	2021.83	2066	2006.33	2412.4	2235.17	2367	2250.83	3102.8	3485.67	3103.4	3486.8	3071.17	3419	3494	3196.4	3179.67	3013.6	3141.33	2793.67
	1219.1	1111.76	1170	1028	1206.44	1440.9	1489.4	1481.37	1500	1928.97	1641.76	1633	2149.68	2285.9	2368.2	2187.8	2257.53	2401.28	2193.9	1906.08	2037.63	2100.4	2002.3	1528.47
	1592.4	1579.64	1815	1298.6	1707.56	1688.6	1712.6	1684.97	1578.6	2172.37	1814.44	1912.5	2398.32	2762.6	3066	2758.4	2800.13	3101.72	2965.6	2729.52	2589.53	2904.4	2898.7	2407.37
RS	1469.33	1096.4	1354.17	1461.4	1217.6	1764.83	1798.8	2048.33	1965.4	2724.67	2089.6	2436.67	3028.4	3326	3293.6	2887	2508	2763	2724.5	2803.4	2596.17	2393.2	2641.33	2621.17
	1172.5	1151.6	1446.17	971.8	1089.6	1506.83	1228.6	1630.83	1521.2	1425.83	1735.4	1941.5	2021.6	2699.33	2531	2793.2	2548	2773.4	2487.33	1974.4	2768.33	3254.2	3019.5	1558.67
	1878.67	1221.8	1243	1541.4	1516.2	1945.33	1959.8	2133.67	2025.4	2047.83	2323.4	2315.5	2686.4	2904.17	2758	2518.2	2399.83	2004.8	2535.17	1734.4	1809	1756.8	1851.5	1816.5
	1113.17	1210.4	1036.17	1094	1152.2	1443	1587.2	1869	1672.8	2074.67	2089.8	2180.67	2478.8	2935.33	3148.4	2882.4	2452.17	2537.4	1943.17	2504	2100.67	2307.4	2103	1702.33
	1649.02	1218.38	1325.52	1407.18	1579.37	1794.63	1848.02	2054.27	1919.62	2055.88	2253.32	2275.05	2624.12	2913.52	2875.12	2627.46	2415.53	2164.58	2357.57	1965.28	1896.5	1921.98	1926.95	1782.25
	1755.87	1723.56	1452.37	1517.4	1426.62	1891.18	1911.5	2108.07	2007.4	2250.88	2253.26	2351.85	2789	3030.72	2918.68	2628.84	2432.28	2232.26	2591.97	2055.1	2045.15	1947.72	2088.45	2057.9
	1725.57	1219.52	1201.63	1451.92	1443.4	1844.87	1885.28	2080.73	1954.88	2053.2	2276.68	2288.53	2644.88	2910.4	2836.08	2591.04	2410.3	2111.32	2416.77	1888.32	1867.33	1866.92	2001.8	1993.67
	1666.82	1652.54	1523.68	1370.52	1388.22	1813.78	1740.44	1982.82	1874.14	1861.23	2147	2203.3	2486.96	2842.72	2689.9	2600.7	2444.28	2235.38	2520.82	1806.4	2096.8	2206.02	2201.9	1739.15

## Sheet: Extended_fig_7f
	Light	Dark	Total
CS	151.515	265.076	208.295
	201.439	405.409	303.424
	333.212	134.333	233.773
	113.091	320.833	216.962
	133.091	311.667	222.379
	117.424	304.47	210.947
	161.5	293.142	227.321
	191.455	377.342	284.398
RS	249.258	691.803	470.53
	121.318	477	299.159
	123.879	211.606	167.742
	65.2576	233.697	149.477
	106.292	218.233	162.263
	161.492	355.665	258.579
	112.155	216.024	164.089
	123.111	291.224	207.167

## Sheet: Extended_fig_7g
CS	RS
7.336	7.021
5.625	6.265
7.223	6.415
6.924	5.255
6.941	6.067
7.125	6.5968
6.9938	6.183
5.9672	6.37

## Sheet: Extended_fig_7h
	0	10	20	30	45	60	90	120
CS	7.8	15.2	19.4	16.7	16.7	12.8	10.8	10.3
	7.9	15	14.9	14	14	12.7	11.1	11.5
	7.7	17.9	21.1	19.1	19.1	14.2	13.4	8.4
	7.9	12.9	15	17.9	17.9	13	11.6	9
	8.8	13.7	17.3	18.8	18.8	15.8	10.7	7.6
	4.4	13.3	16.4	16.8	14.7	12.5	10.2	9.4
	4.5	12.2	10.7	17.6	10.5	9.7	6.2	6.8
	6.9	15.1	16.9	18.2	17.5	13.4	11.4	10.4
RS	7.8	16.6	20.6	16.5	16.5	15.1	11.4	8.2
	6.3	11.7	14.9	14.4	14.4	11.8	8.8	6.2
	9	15.4	14.2	15.9	15.9	12.1	9.3	7.8
	6.4	11	12.9	10.2	10.2	8.7	6.7	6.3
	6	15.3	21.9	15.4	15.5	16.3	11.4	9.2
	5.5	16.5	16.3	15.7	13.4	12.7	11.1	8.2
	4.7564	14.3704	17.6088	13.3584	13.3584	11.0308	11.8404	7.7
	4.6552	13.5608	17.5076	19.0256	11.9416	13.8644	10.5248	7.5

## Sheet: Extended_fig_7i
CS	RS
1610.75	1669.5
1514.75	1316
1801.25	1446.5
1586.25	1042.75
1661.5	1673.75
1477.75	1494.5
1135.25	1429.84
1644	1491.1

## Sheet: Extended_fig_7j
CS	RS
2.82	6.91
2.93	8.49
7.64	6.85
6.26	7.56
7.32	10.01
5.89	8.64
5.36	8.28
4.8	7.81
3.98	7.12
4.12	8.78
6.95	7.08
6.02	7.75
7.31	9.85
5.84	8.45
5.45	7.42
