# Supplementary material for: Resistant starch intake facilitates weight loss in humans by reshaping the gut microbiota
Source: Nat Metab. 2024 Feb 26;6(3):578–97. doi: 10.1038/s42255-024-00988-y (PMC10963277; doi:10.1038/s42255-024-00988-y)
Supplement: Supplementary file 15 — Statistical Source Data. [file 42255_2024_988_MOESM15_ESM.xlsx]

## Sheet: Extended_fig_8a
WD+B.a	WD+hk-B.a	WD
2.29064	2.32732	2.31848
2.23724	2.39041	2.36872
2.27017	2.33855	2.37348
2.26617	2.32067	2.34082
2.3141	2.38069	2.40275
		2.36872

## Sheet: Extended_fig_8b
WD+B.a	WD+hk-B.a	WD
0.861331	0.588307	0.979176
0.219857	0.28611	0.829113
0.0693308	0.985987	1.10163
0.61329	0.689987	0.586271
0.611168	0.128038	1.03501
		1.4688

## Sheet: Extended_fig_8c
WD+B.a	WD+hk-B.a	WD
0.228072	0.527615	1.87587
0.324785	0.802492	0.810879
0.107511	0.912286	1.3403
0.232864	0.575369	0.557699
0.287684	0.314811	0.90913
		0.506122

## Sheet: Extended_fig_8d
WD+B.a	WD+hk-B.a	WD
502.168	1498.58	1392.37
579.34	1522.32	1096.53
502.168	981.602	922.73
761.218	1498.58	1392.37
579.34	1522.32	1096.53
		922.73

## Sheet: Extended_fig_8e
WD+B.a	WD+hk-B.a	WD
3.95567	1.12292	1.03689
4.35878	2.18191	1.38568
3.75963	2.54428	0.6585
3.59815	0.40302	0.868896
4.67162	0.537346	1.28395
		0.766092

## Sheet: Extended_fig_8f
WD+B.a	WD+hk-B.a	WD
4.83305	1.88722	1.31306
6.14579	1.45021	0.937094
5.70779	5.03829	0.849449
3.26315	0.325998	1.38473
3.123	0.161873	0.805487
		0.710185

## Sheet: Extended_fig_8g
WD+B.a	WD+hk-B.a	WD
3.83187	2.8051	1.3315
5.12677	3.42962	1.62794
2.59917	1.51367	0.654312
6.67168	1.30862	0.34701
2.30226	2.79539	0.546408
		1.49283

## Sheet: Extended_fig_8i
WD+B.a	WD+hk-B.a	WD
1.95276	1.9653	0.814784
2.16759	0.860336	0.64843
3.0364	2.2336	0.743261
2.69933	0.713101	1.39933
1.89489	0.953121	0.666739
1.59759	0.597797	1.72745
