# Supplementary material for: Resistant starch intake facilitates weight loss in humans by reshaping the gut microbiota
Source: Nat Metab. 2024 Feb 26;6(3):578–97. doi: 10.1038/s42255-024-00988-y (PMC10963277; doi:10.1038/s42255-024-00988-y)
Supplement: Supplementary file 17 — Statistical Source Data. [file 42255_2024_988_MOESM17_ESM.xlsx]

## Sheet: Extended_fig_9a
	GCA	DCA	TDCA	TβMCA	TCDCA	TCA	TLCA
B.a	2.54	1355.69	88.35	184.07	2.15	37.68	36.68
	2.28	483.76	77.38	121.18	3.22	54.05	9.18
	1.84	605.05	62.15	122.63	3.64	45.04	13.94
	5.84	532.5	46.65	143.35	3.11	44.03	38.71
	4.97	378.88	35.76	103.11	7.87	56.27	34.66
hk-B.a	9.85	913.22	139.85	514.35	12.72	88.92	26.56
	3.12	533.17	29.38	175.39	8.21	61.31	26.11
	1.2	345.71	45.7	246.87	11.45	118.77	40.6
	2.3	512.42	43.62	167.64	13.86	58.34	27.22
	3.27	255.47	28.55	312.66	8.39	28.11	25.42
Saline	6.06	390.51	87.15	719.58	9.18	327.2	4.33
	1.45	237.54	47.59	211.23	27.87	70.95	1.62
	8.04	636.73	44.76	229.56	8.9	66.03	4.65
	1.79	209.36	35.54	187.67	13.22	146.58	4.28
	1.93	387.15	47.25	736.56	10.35	159.35	2.53
	5.54	780.4	34.17	450.81	8.28	145.78	16.86

## Sheet: Extended_fig_9b
	Acetate	Propionate	Butyrate	Isobutyrate	Valerate	Hexanoate
B.a	42.1	9.59	15.66	1.9	2.75	0.068
	46.9	10.59	16.56	2.4	2.99	0.042
	42.5	11.73	14.96	1.83	2.23	0.062
	47.6	8.8	18.29	1.54	1.76	0.067
	39	12.3	17.98	2.25	1.92	0.072
hk-B.a	31.8	13.26	13.25	2.28	2.34	0.054
	46.6	7.33	14.88	2.78	2.79	0.054
	32.7	8.7	14.23	2.81	4.02	0.057
	54.8	7.81	17.51	2.59	2.49	0.085
	38.7	9.6	12.66	2.04	2.46	0.054
Saline	35.7	7.03	13.09	2.29	3.47	0.057
	42.9	12.52	12.6	3.15	3.58	0.069
	41.1	8.85	14.25	3.04	3.43	0.063
	31.9	10.79	13.65	3.55	4.44	0.065
	48.9	10.62	17.16	3.22	3.71	0.055
	54	10.02	15.12	3.29	2.88	0.054

## Sheet: Extended_fig_9c
	Valine	Leucine	Isoleucine
B.a	18.53	26.4	10.92
	21.57	25.96	12.24
	22.55	22.62	9.79
	19.15	21.2	13
	17.65	19.44	10.04
hk-B.a	26.95	29.64	12.93
	19.15	26.66	11.75
	27.56	26.25	12.16
	28.53	25.18	13.47
	21.57	28.52	11.74
Saline	28.5	34.83	15.75
	27.29	33.18	14.21
	24.67	24.59	10.6
	33.08	31.94	16.51
	26.6	28.44	11.47
	24.24	24	11.47

## Sheet: Extended_fig_9d
	GCA	DCA	TβMCA	TCDCA	TCA
B.a	1.36	6.6	1549.35	67.86	617.4
	2.52	5.88	2662.8	80.56	407.33
	1.45	5.18	5637.82	78.57	251.03
	1.38	5.51	534.68	32	808.54
	1.7	5.29	1978.33	23.54	674.78
PBS	1	4.49	3894.21	228.6	1727.2
	0.36	4.9	11320.9	127.52	2509.75
	1.12	4.24	13925.8	144.85	1869.31
	1.2	3.75	3774.64	103.34	1792.81
	0.68	3.94	10241.7	151.3	1302.05

## Sheet: Extended_fig_9e
	Acetate	Propionate	Butyrate	Isobutyrate	Valerate	Hexanoate
B.a	1.8	0.039	0.012	0.005	0.004	0.006
	1.7	0.037	0.01	0.004	0.003	0.008
	3.9	0.056	0.014	0.003	0.002	0.005
	2.8	0.041	0.01	0.004	0.003	0.005
	2.3	0.038	0.045	0.004	0.002	0.004
PBS	2.4	0.055	0.015	0.015	0.011	0.007
	1.8	0.039	0.012	0.008	0.006	0.007
	1.7	0.037	0.009	0.006	0.005	0.005
	1.6	0.044	0.011	0.007	0.003	0.008
	1.9	0.041	0.013	0.009	0.004	0.005

## Sheet: Extended_fig_9f
	Valine	Leucine	Isoleucine
B.a	24.3733	14.5541	16.8903
	21.1816	13.595	20.6058
	28.1031	14.6228	19.0431
	19.7515	16.3726	14.7825
	26.1467	13.4435	17.451
PBS	28.1359	15.8914	23.9986
	27.6065	16.0625	24.9266
	36.2977	20.543	18.9866
	51.2889	15.9172	27.9112
	34.4895	18.3542	19.6842
